# Supplementary material for: Microbial biodiversity assessment of the European Space Agency’s ExoMars 2016 mission
Source: Microbiome. 2017 Oct 25;5:143. doi: 10.1186/s40168-017-0358-3 (PMC5657055; doi:10.1186/s40168-017-0358-3)
Supplement: Supplementary file 1 — Cleaning agents in Turin cleanroom. (XLSX 11 kb) [file 40168_2017_358_MOESM1_ESM.xlsx]

## Sheet: Tabelle1
Time	Cleaning agent	Note	Description
before the AIT activities to 1st sampling	70% isopropyl alcohol (IPA) solution
before 2nd to 3rd sampling	Premier Klercide-CR Biocide C sterile	alternating weekly	broad spectrum of activity: control most microbial contamination likely to occur in cleanroom environment, including difficult to inactivate bacterial spores
	Premier Klercide-CR Biocide S sterile		broad spectrum of activity: control most microbial contamination likely to occur in cleanroom environment, including difficult to inactivate bacterial spores
	Deconex SURFAX detergent		gentle cleaning agent for surfaces, ppropriate for intermediate cleaning before changing of disinfectants
before 4th sampling	Jaminal Plus	alternating weekly	alkaline sanitizer detergent with wide spectrum of action: great detergent and degreaser capacity, and effective germicide, fungicide, viricidal and sporicide actions
	Premier Klercide-CR Biocide C		broad spectrum of activity: control most microbial contamination likely to occur in cleanroom environment, including difficult to inactivate bacterial spores
	Deconex SURFAX detergent		gentle cleaning agent for surfaces, ppropriate for intermediate cleaning before changing of disinfectants
