# Supplementary material for: Microbial biodiversity assessment of the European Space Agency’s ExoMars 2016 mission
Source: Microbiome. 2017 Oct 25;5:143. doi: 10.1186/s40168-017-0358-3 (PMC5657055; doi:10.1186/s40168-017-0358-3)
Supplement: Supplementary file 2 — Bioburden analysis of cleanroom and spacecraft hardware samples: D: cleanroom wipe samples. The number of colony forming units (CFU) of heat-shock surviving microorganisms is given. CFU total reflects the number of CFU observed on the agar plates. Pour fraction 0.8 refers to the application of a correction factor, since only 80% of the entire sample was plated. Wipe efficiency 0.2 adds another correction, due to the efficiency of wipe sampling to recover spores from surfaces of about 20%. (XLSX 24 kb) [file 40168_2017_358_MOESM2_ESM.xlsx]

## Sheet: Tabelle1
				06_September 2013 (18.09.2013)			08_May 2014 (26.-27.05.2014)			11_December 2014 (09. - 10.12.2014)			12_February 2015 (18.02.2015)
Room	Sample	Sample location	Grid	cfu total	cfu / m2 (pour fraction 0.8)	cfu / m2 (wipe efficiency 0.2)	cfu total	cfu / m2 (pour fraction 0.8)	cfu / m2 (wipe efficiency 0.2)	cfu total	cfu / m2 (pour fraction 0.8)	cfu / m2 (wipe efficiency 0.2)	cfu total	cfu / m2 (pour fraction 0.8)	cfu / m2 (wipe efficiency 0.2)
Cleanroom 02	D1	oven door	A3	3	3.75	18.75	1	1.25	6.25	0	0	0	0	0	0	Wipe samples, clean room
Cleanroom 02	D2	roll up door towards 04a	A3	12	15	75	0	0	0	0	0	0	0	0	0
Cleanroom 02	D3	pass box	A5	0	0	0	0	0	0	0	0	0	0	0	0
Cleanroom 02	D4	rack (second lowest shelf)	A4	10	12.5	62.5	0	0	0	0	0	0	0	0	0
Cleanroom 02	D5	roll up door towards air lock	A5	2	2.5	12.5	0	0	0	0	0	0	0	0	0
Cleanroom 02	D6	cleaning unit (13/0010)	A3	5	6.25	31.25	1	1.25	6.25	1	1.25	6.25	0	0	0
Cleanroom 02	D7	cleaning unit (13/0009)	A3	0	0	0	0	0	0	0	0	0	0	0	0
Cleanroom 04b	D8	air shower door	C3	0	0	0	0	0	0	1	1.25	6.25	0	0	0
Cleanroom 04b	D9	utility outlet panel	D3	0	0	0	0	0	0	0	0	0	0	0	0
Cleanroom 04b	D10	floor below alarm signal	C2	0	0	0	0	0	0	0	0	0	0	0	0
Cleanroom 04b	D11	floor next to air sample 4	D2	6	7.5	37.5	6	7.5	37.5	0	0	0	0	0	0
Cleanroom 04b	D12	floor next to air sample 3	D1	0	0	0	0	0	0	0	0	0	0	0	0
Cleanroom 04b	D13	utility outlet panel	D1	1	1.25	6.25	0	0	0	1	1.25	6.25	0	0	0
Cleanroom 04b	D14	floor next to air sample 5	D3	1+nc	1.25	6.25	0	0	0	0	0	0	0	0	0
Cleanroom 04b	D15	floor next to air sample 6	B1	0	0	0	0	0	0	0	0	0	0	0	0
Cleanroom 04a	D16	oven door	A2	3	3.75	18.75	0	0	0	0	0	0	0	0	0
Cleanroom 04a	D17	floor in the middle of the room	A2	2	2.5	12.5	0	0	0	0	0	0	0	0	0
Cleanroom 04a	D18	roll up door towards 02	A2	7	8.75	43.75	0	0	0	0	0	0	0	0	0
Cleanroom 04a	D19	floor next to air sample 8	A1	3	3.75	18.75	0	0	0	0	0	0	0	0	0
Cleanroom 04a	D20	floor next to air sample 7	A1	6+nc	7.5	37.5	0	0	0	0	0	0	0	0	0
Cleanroom 04a	D21	floor next to air sample 9	A2	2+nc	2.5	12.5	0	0	0	0	0	0	0	0	0
Cleanroom 04a	D22	floor next to air sample 10	A2	45+nc	56.25	281.25	0	0	0	0	0	0	0	0	0
Cleanroom 04a	D23	crane control unit	A1	3+nc	3.75	18.75	1	1.25	6.25	0	0	0	0	0	0
Change room 03	D24	cabinet wall (side wall)	B3	0	0	0	0	0	0	0	0	0	0	0	0
Change room 03	D25	air shower door	B3	21+nc	26.25	131.25	0	0	0	0	0	0	0	0	0
Change room 03	D26	floor next to air sample 11	B3	4	5	25	0	0	0	0	0	0	0	0	0
Cleanroom 02	D-FC1	field control	n.a.	0+nc	0	0	0	0	0	0	0	0	0	0	0
Cleanroom 04b	D-FC2	field control	n.a.	0	0	0	0	0	0	0	0	0	0	0	0
Cleanroom 04b	D-FC3	field control	n.a.	0	0	0	0	0	0	0	0	0	0	0	0
Cleanroom 04a	D-FC4	field control	n.a.	0	0	0	0	0	0	0	0	0	0	0	0
Cleanroom 04a	D-FC5	field control	n.a.	0	0	0	0	0	0	29	36.25	181.25	0	0	0
n.a.	D-LC1	lab control	n.a.	0	0	0	0	0	0	0	0	0	0	0	0
n.a.	D-LC2	lab control	n.a.	0	0	0	0	0	0	0	0	0	0	0	0
n.a.	D-LC3	lab control	n.a.	0	0	0	0	0	0	0	0	0	0	0	0
n.a.	D-LC4	lab control	n.a.	0	0	0	0	0	0	0	0	0	0	0	0
n.a.	D-LC5	lab control	n.a.	0	0	0	0	0	0	0	0	0	0	0	0
Hardware in 04b	S1	normal Stand-Off #01 Front	D2				0	0	0							Swab samples, flight hardware
Hardware in 04b	S2	normal Stand-Off #01 Back	D2				0	0	0
Hardware in 04b	S3	special Stand-Off #01 Front	D2				0	0	0
Hardware in 04b	S4	special Stand-Off #01 Back	D2				0	0	0
Hardware in 04b	S5	winglet +Y Bracket Skin -Z	D2				0	0	0
Hardware in 04b	S6	winglet +Y Bracket Skin +Z	D2				0	0	0
Hardware in 04b	S7	winglet +Y Top #01	D2				0	0	0
Hardware in 04b	S8	winglet +Y Top #02	D2				0	0	0
Hardware in 04b	S9	winglet +Y Top #03	D2				0	0	0
Hardware in 04b	S10	winglet +Y Bottom #01	D2				0	0	0
Hardware in 04b	S11	winglet +Y Bottom #02	D2				0	0	0
Hardware in 04b	S12	propellant Filter -Y #01	D2				0	0	0
Hardware in 04b	S13	propellant Filter -Y #02	D2				0	0	0
Hardware in 04b	S14	FDV #01 -Z	D2				0	0	0
Hardware in 04b	S15	FDV Plate -Z #01	D2				0	0	0
Hardware in 04b	S16	FDV Plate -Z #02	D2				0	0	0
Hardware in 04b	S17	PVNC 1/4" Support #01 Y+	D2				0	0	0
Hardware in 04b	S18	PVNC 1/2" Support #01 Y+	D2				0	0	0
Hardware in 04b	S19	PVNC 1/2" Support #01 Z+	D2				0	0	0
Hardware in 04b	S20	PVNC 1/2" #01	D2				0	0	0
Hardware in 04b	S21	PVNC 1/2" Support #02 Y+	D2				0	0	0
Hardware in 04b	S22	PVNC 1/2" Support #02 Z+	D2				0	0	0
Hardware in 04b	S23	PVNC 1/2" #02	D2				0	0	0
Hardware in 04b	S24	PVNC 1/4" Support #02 Y+	D2				0	0	0
Hardware in 04b	S25	PVNC 1/4" #02	D2				0	0	0
Hardware in 04b	S26	upper SAPT	D2				0	0	0
Hardware in 04b	S27	pressure Regulator Z+	D2				0	0	0
Hardware in 04b	S28	helium Filter Z+	D2				0	0	0
Hardware in 04b	S29	PCA Upper FDV	D2				0	0	0
Hardware in 04b	S30	PCA Plate Upper	D2				0	0	0
Hardware in 04b	S31	PCA Plate Lower	D2				0	0	0
Hardware in 04b	S32	CFRP at SAPT Y-	D2				0	0	0
Cleanroom 04b	SFC1	field control	D2				0	0	0
Cleanroom 04b	SFC2	field control	D2				0	0	0
Cleanroom 04b	SFC3	field control	D2				0	0	0
Cleanroom 04b	SFC4	field control	D2				0	0	0
n.a.	SLC1	lab control	n.a.				0	0	0
n.a.	SLC2	lab control	n.a.				0	0	0
n.a.	SLC3	lab control	n.a.				0	0	0
n.a.	SLC4	lab control	n.a.				0	0	0
Hardware in 04b	H1	helium tank	D2				0	0	0							Wipe samples, flight hardware
Hardware in 04b	H2	ESP propellant tank	D2				0	0	0
Hardware in 04b	H3	ESP center	D2				1	1.25	6.25
Hardware in 04b	H4	wrapped tubing	D2				0	0	0
Hardware in 04b	H5	SPIT lower	D2				0	0	0
Hardware in 04b	H6	SPIT upper near wheel	D2				1	1.25	6.25
Hardware in 04b	H7	SPIT wheel	D2				0	0	0
Hardware in 04b	H8	X-ray tool head	D2				0	0	0
Hardware in 04b	H9	X-ray tool support	D2				0	0	0
Hardware in 04b	S1	Stand-Off	D2							0	0	0				Swab samples, flight hardware
Hardware in 04b	S2	RTPU J006	D2							0	0	0
Hardware in 04b	S3	Stand-Off	D2							0	0	0
Hardware in 04b	S4	RTPU J004	D2							0	0	0
Hardware in 04b	S5	Stand-Off	D2							0	0	0
Hardware in 04b	S6	RTPU J007	D2							0	0	0
Hardware in 04b	S7	FDV 4	D2							0	0	0
Hardware in 04b	S8	FDV 12	D2							0	0	0
Hardware in 04b	S9	FDV 8	D2							0	0	0
Hardware in 04b	S10	free surface between FDV 8 and 3	D2							0	0	0
Hardware in 04b	S11	SK05PO05 connector	D2							0	0	0
Hardware in 04b	S12	IMU	D2							0	0	0
Hardware in 04b	S13	free surface beside IMU	D2							0	0	0
Hardware in 04b	S14	CTPU	D2							0	0	0
Hardware in 04b	S15	CTPU	D2							0	0	0
Hardware in 04b	S16	Connector JO 3	D2							0	0	0
Cleanroom 04b	SFC1	field control	D2							1	1.25	2.78
Cleanroom 04b	SFC2	field control	D2							0	0	0
Cleanroom 04b	SFC3	field control	D2							0	0	0
Cleanroom 04b	SFC4	field control	D2							0	0	0
n.a.	SLC1	lab control	n.a.							0	0	0
n.a.	SLC2	lab control	n.a.							0	0	0
n.a.	SLC3	lab control	n.a.							0	0	0
Hardware in 04a	FS1	front shield inside	B2							0	0	0				Wipe samples, flight hardware
Hardware in 04a	FS2	front shield inside	B2							0	0	0
Hardware in 04a	FS3	front shield inside	B2							1	1.25	6.25
Hardware in 04a	FS4	front shield inside	B2							0	0	0
Hardware in 04a	FS5	front shield inside	B2							0	0	0
Hardware in 04a	FS6	front shield inside	B2							0	0	0
Hardware in 04b	SP1	RTPU	D2							0	0	0
Hardware in 04b	SP2	plain surface area	D2							6	7.5	37.5
Hardware in 04b	SP15	pressure tank	D2							0	0	0
Hardware in 04b	SP16	fuel tank	D2							0	0	0
Hardware in 04b	SP1	DREAMS P/H PE	D2										0	0	0	Swab samples, flight hardware
Hardware in 04b	SP2	DREAMS P/H PE grounding wire	D2										0	0	0
Hardware in 04b	SP3	DREAMS SIS PE	D2										0	0	0
Hardware in 04b	SP4	CB MLI	D2										0	0	0
Hardware in 04b	SP5	CTPU battery SM	D2										0	0	0
Hardware in 04b	SP6	UHF transceiver	D2										0	0	0
Hardware in 04b	SP7	CTPU -y	D2										0	0	0
Hardware in 04b	SP8	CTPU connector to CTPU	D2										0	0	0
Hardware in 04b	SP9	CTPU connector to CB	D2										0	0	0
Hardware in 04b	SP10	UHF transceiver diplexer	D2										0	0	0
Hardware in 04b	SP11	CTPU battery SM	D2										0	0	0
Hardware in 04b	SP12	CTPU +y	D2										0	0	0
Hardware in 04b	SP13	CB harness bundle	D2										0	0	0
Hardware in 04b	SP14	CB harness bundle	D2										0	0	0
Hardware in 04b	SP15	IMU MLI	D2										0	0	0
Hardware in 04b	SP16	DECA MLI	D2										0	0	0
Hardware in 04b	CBC20	Top part CB	D2										0	0	0
Hardware in 04b	CBC21	Top part CB	D2										0	0	0
Hardware in 04b	CBC22	Top part CB ESP antenna	D2										0	0	0
Hardware in 04b	CBC23	Top part CB unused MLI attachment	D2										0	0	0
Cleanroom 04b	SFC1	field control	D2										0	0	0
Cleanroom 04b	SFC2	field control	D2										0	0	0
Cleanroom 04b	SFC3	field control	D2										0	0	0
n.a.	SLC1	lab control	n.a.										0	0	0
n.a.	SLC2	lab control	n.a.										0	0	0
n.a.	SLC3	lab control	n.a.										0	0	0
Hardware in 04a	BS24	BCV, HEPA (0,02 m²)	B2										0	0	0	Wipe samples, flight hardware
Hardware in 04a	BS25	BCV, PDD (0,25 m²)	B2										0	0	0
Hardware in 04a	BS26	BCV, SPSM bracket MLI (0,105 m²)	B2										0	0	0
Hardware in 04b	SP17	SP, engine cluster (0,55 m²)	D2										0	0	0
Hardware in 04b	SP18	SP, engine cluster (0,55 m²)	D2										0	0	0
Hardware in 04b	SP19	SP, engine cluster, fuel tank (0,24 m²)	D2										0	0	0
