# Supplementary material for: Microbial biodiversity assessment of the European Space Agency’s ExoMars 2016 mission
Source: Microbiome. 2017 Oct 25;5:143. doi: 10.1186/s40168-017-0358-3 (PMC5657055; doi:10.1186/s40168-017-0358-3)
Supplement: Supplementary file 3 — Overview on the air samples taken during the four sampling campaigns and the measured microbial contamination level per m^3. (XLSX 10 kb) [file 40168_2017_358_MOESM3_ESM.xlsx]

## Sheet: Tabelle1
				06_September 2013 (18.09.2013)	08_May 2014 (26.-27.05.2014)	11_December 2014 (09. - 10.12.2014)	12_February 2015 (18.02.2015)
Room	Sample	Sample location	Grid	CFU total / m³	CFU total / m³	CFU total / m³	CFU total / m³
Cleanroom 02	A1	return grill, middle down	A4	0	0	0	0
Cleanroom 02	A2	front of roll up door towards 04a	A3	0	0	0	0
Cleanroom 04b	A3	return grill,middle	D1	0	0	0	0
Cleanroom 04b	A4	return grill, middle	D2	0	0	0	0
Cleanroom 04b	A5	return grill, middle	D3	2	0	0	0
Cleanroom 04b	A6	return grill, right down towards 04b	B1	0	2	0	0
Cleanroom 04a	A7	return grill, middle down	A1	1	2	0	0
Cleanroom 04a	A8	return grill, left down	A1	1	0	0	0
Cleanroom 04a	A9	return grill, middle down	A2	0	0	0	0
Cleanroom 04a	A10	in front of roll up door towards 02	A2	0	0	0	0
Change room 03	A11	opposite of air shower door	B3	0	2	0
Change room 03	A12	opposite of sink	B4	0	0	0
Cleanroom 04a	A-FC1	field control	n.a.	0	0	0	0
Cleanroom 04a	A-FC2	field control	n.a.	0	6	0	0
Cleanroom 04a	A-FC3	field control	n.a.				0
n.a.	A-LC1	lab control	n.a.	0	0	0	0
n.a.	A-LC2	lab control	n.a.	0	0	0	0
