# Supplementary material for: Microbial biodiversity assessment of the European Space Agency’s ExoMars 2016 mission
Source: Microbiome. 2017 Oct 25;5:143. doi: 10.1186/s40168-017-0358-3 (PMC5657055; doi:10.1186/s40168-017-0358-3)
Supplement: Supplementary file 4 — Biodiversity assay (“alternative assays”): Number of colony forming units (CFUs) per m^2. Numbers have been corrected by pour fraction and wipe efficiency (see Additional file 1: Table S1). (XLSX 12 kb) [file 40168_2017_358_MOESM4_ESM.xlsx]

## Sheet: Tabelle1
				06_September 2013 (18.09.2013)					08_May 2014 (27.5.2014)					11_December 2014 (8.12.2014)					12_February 2015 (18.02.2015)
Room	Sample	Sample location	Grid	oligotrophs	alkaliphiles	vegetatives	"Fungi"	anaerobes	oligotrophs	alkaliphiles	vegetatives	"Fungi"	anaerobes	oligotrophs	alkaliphiles	vegetatives	"Fungi"	anaerobes	oligotrophs	alkaliphiles	vegetatives	"Fungi"	anaerobes
Cleanroom 02	C1	rack	A4	3600	850	5400	450		0	0	25	0		25	0	0	0		0	0	25	0
Cleanroom 02	C2	RUD towards air lock	A5	200	75	450	125		150	0	75	125		25	25	50	0		0	0	0	0
Cleanroom 02	T1a, T1b	Cleaning unit	A3					10					0					0					0
Cleanroom 02	T2a, T2b	Cleaning unit	A3					10					0					0					55
Cleanroom 04b	C3	floor, return grill, middle	D2	350	100	275	25		25	50	225	50		0	0	0	0		0	0	0	0
Cleanroom 04b	C4	floor, return grill,middle	D1	4350	750	13775	6375		100	25	50	62.5		25	50	0	0		2400	200	3600	50
Cleanroom 04b	C5	UOP	D1	25	1950	2650	850		0	0	25	0		0	0	0	0		0	0	0	0
Cleanroom 04b	T3a, T3b	Floor, return grill, middle	D3					95					0					0					0
Cleanroom 04b	T4a, T4b	Floor, return grill, right down towards 04b	B1					10					0					0					10
Cleanroom 04a	C6	Floor, return grill, left down	A1	1475	750	1650	0		0	25	75	25		0	25	75	25		0	0	200	75
Cleanroom 04a	C7	Floor, return grill, middle down	A1	550	275	925	25		25	0	175	0		25	0	175	0		0	0	0	0
Cleanroom 04a	C7b	Floor, return grill, middle down	A1											0	0	0	0		0	0	25	50
Cleanroom 04a	T5a, T5b	Floor, return grill, middle down	A2					130					0					0					0
Cleanroom 04a	T6a, T6b	Floor, in front of roll up door towards 02	A2					60					10					0					10
Change room 03	C8	cabinet wall	B3	25	50	150	0		0	50	175	0		0	0	25	0		75	0	25	0
Change room 03	T7a, T7b	Floor, opposite of air shower door	B3					175					35					0					0
FR_C2	FC	field control		0	0	0	0	n.a.	0	0	0	0	n.a.	0	0	0	0	n.a.	0	0	0	0	n.a.
EB1	n.a.	n.a.	n.a.	0	0	0	0	n.a.	0	0	0	0	n.a.	0	0	0	0	n.a.	0	0	0	0	n.a.
