# Supplementary material for: Microbial biodiversity assessment of the European Space Agency’s ExoMars 2016 mission
Source: Microbiome. 2017 Oct 25;5:143. doi: 10.1186/s40168-017-0358-3 (PMC5657055; doi:10.1186/s40168-017-0358-3)
Supplement: Supplementary file 5 — Sampling locations for molecular analyses (wipe samples). (XLSX 9 kb) [file 40168_2017_358_MOESM5_ESM.xlsx]

## Sheet: Tabelle1
Room	Sample	Sample location	Grid
Cleanroom 02	M1	oven door	A3
Cleanroom 02	M2	roll up door towards 04a	A3
Cleanroom 02	M3	pass box	A5
Cleanroom 04b	M4	air shower door	C3
Cleanroom 04b	M5	utility outlet panel	D3
Cleanroom 04b	M6	floor below alarm signal	C2
Cleanroom 04a	M7	oven door	A2
Cleanroom 04a	M8	floor in the middle of the room	A2
Cleanroom 04a	M9	roll up door towards 02	A2
Change room 03	M10	floor next to air sample 11	B3
n.a.	M-FC1	field control	n.a.
n.a.	M-EB1	lab control	n.a.
n.a.	M-EB2	lab control	n.a.
