# Supplementary material for: Microbial biodiversity assessment of the European Space Agency’s ExoMars 2016 mission
Source: Microbiome. 2017 Oct 25;5:143. doi: 10.1186/s40168-017-0358-3 (PMC5657055; doi:10.1186/s40168-017-0358-3)
Supplement: Supplementary file 6 — Txt formatted biom table of MiSeq amplicon data. (TXT 102 kb) [file 40168_2017_358_MOESM6_ESM.txt]

# Constructed from biom file
#OTU ID	Dec14change03	Dec14cr02	Dec14cr4a	Feb15change03	Feb15cr4a	Sep13change03	Sep13cr02	Sep13cr4a	taxonomy
Otu0001	12714.0	31246.0	32923.0	4623.0	13178.0	234.0	1046.0	573.0	Bacteria; Proteobacteria; Betaproteobacteria; Burkholderiales; Burkholderiaceae; Cupriavidus
Otu0002	18.0	0.0	0.0	12.0	0.0	19276.0	205.0	26.0	Bacteria; Proteobacteria; Gammaproteobacteria; Enterobacteriales; Enterobacteriaceae; Enterobacteriaceae_unclassified
Otu0003	9.0	0.0	114.0	175.0	189.0	15619.0	210.0	167.0	Bacteria; Firmicutes; Bacilli; Bacillales; Staphylococcaceae; Staphylococcus
Otu0004	3250.0	177.0	0.0	4528.0	123.0	88.0	721.0	769.0	Bacteria; Proteobacteria; Gammaproteobacteria; Pseudomonadales; Pseudomonadaceae; Pseudomonas
Otu0005	4661.0	37.0	1.0	2655.0	16.0	27.0	226.0	69.0	Bacteria; Actinobacteria; Actinobacteria; Actinomycetales; Corynebacteriaceae; Corynebacterium
Otu0006	526.0	540.0	251.0	335.0	1958.0	298.0	1125.0	1817.0	Bacteria; Proteobacteria; Betaproteobacteria; Burkholderiales; Comamonadaceae; Delftia
Otu0007	370.0	682.0	550.0	527.0	1755.0	247.0	826.0	1158.0	Bacteria; Proteobacteria; Gammaproteobacteria; Pseudomonadales; Pseudomonadaceae; Pseudomonas
Otu0008	1687.0	0.0	0.0	1635.0	196.0	12.0	192.0	1.0	Bacteria; Proteobacteria; Gammaproteobacteria; Pseudomonadales; Pseudomonadaceae; Pseudomonadaceae_unclassified
Otu0009	141.0	88.0	5.0	1146.0	586.0	4.0	279.0	159.0	Bacteria; Proteobacteria; Gammaproteobacteria; Pseudomonadales; Pseudomonadaceae; Pseudomonas
Otu0010	0.0	31.0	106.0	51.0	1.0	53.0	557.0	1549.0	Bacteria; Actinobacteria; Actinobacteria; Actinomycetales; Corynebacteriaceae; Corynebacterium
Otu0011	53.0	0.0	31.0	0.0	18.0	2081.0	0.0	0.0	Bacteria; Proteobacteria; Gammaproteobacteria; Pseudomonadales; Moraxellaceae; Enhydrobacter
Otu0012	165.0	281.0	174.0	385.0	978.0	0.0	80.0	32.0	Bacteria; Proteobacteria; Gammaproteobacteria; Pseudomonadales; Pseudomonadaceae; Pseudomonas
Otu0013	1751.0	0.0	0.0	163.0	0.0	0.0	0.0	1.0	Bacteria; Proteobacteria; Gammaproteobacteria; Pseudomonadales; Pseudomonadaceae; Pseudomonas
Otu0014	24.0	45.0	134.0	93.0	600.0	52.0	325.0	431.0	Bacteria; Proteobacteria; Gammaproteobacteria; Pseudomonadales; Moraxellaceae; Acinetobacter
Otu0015	18.0	0.0	5.0	20.0	0.0	26.0	966.0	297.0	Bacteria; Actinobacteria; Actinobacteria; Actinomycetales; Corynebacteriaceae; Corynebacterium
Otu0016	0.0	0.0	0.0	0.0	0.0	0.0	1235.0	0.0	Bacteria; Actinobacteria; Actinobacteria; Actinomycetales; Corynebacteriaceae; Corynebacterium
Otu0017	363.0	0.0	0.0	141.0	174.0	28.0	168.0	311.0	Bacteria; Chlamydiae; Chlamydiia; Chlamydiales; Chlamydiales_unclassified; Chlamydiales_unclassified
Otu0018	134.0	0.0	0.0	528.0	101.0	19.0	118.0	278.0	Bacteria; Proteobacteria; Gammaproteobacteria; Enterobacteriales; Enterobacteriaceae; Escherichia/Shigella
Otu0019	0.0	0.0	0.0	17.0	0.0	1110.0	0.0	0.0	Bacteria; Proteobacteria; Alphaproteobacteria; Rhizobiales; Bradyrhizobiaceae; Bradyrhizobiaceae_unclassified
Otu0020	76.0	2.0	0.0	791.0	50.0	98.0	95.0	6.0	Bacteria; Actinobacteria; Actinobacteria; Actinomycetales; Propionibacteriaceae; Propionibacterium
Otu0021	1.0	0.0	26.0	928.0	61.0	0.0	0.0	13.0	Bacteria; Proteobacteria; Gammaproteobacteria; Pseudomonadales; Pseudomonadaceae; Pseudomonadaceae_unclassified
Otu0022	78.0	14.0	15.0	684.0	0.0	49.0	78.0	40.0	Bacteria; Proteobacteria; Alphaproteobacteria; Sphingomonadales; Sphingomonadaceae; Sphingomonas
Otu0023	0.0	0.0	0.0	826.0	0.0	0.0	0.0	0.0	Bacteria; Actinobacteria; Actinobacteria; Actinomycetales; Corynebacteriaceae; Corynebacterium
Otu0024	0.0	0.0	0.0	796.0	0.0	0.0	0.0	0.0	Bacteria; Firmicutes; Bacilli; Lactobacillales; Streptococcaceae; Streptococcus
Otu0025	0.0	27.0	0.0	0.0	0.0	669.0	77.0	0.0	Bacteria; Proteobacteria; Betaproteobacteria; Burkholderiales; Comamonadaceae; Comamonadaceae_unclassified
Otu0026	12.0	26.0	16.0	11.0	350.0	21.0	218.0	84.0	Bacteria; Proteobacteria; Betaproteobacteria; Burkholderiales; Comamonadaceae; Schlegelella
Otu0027	64.0	0.0	0.0	424.0	183.0	0.0	43.0	0.0	Bacteria; Actinobacteria; Actinobacteria; Actinomycetales; Micrococcaceae; Micrococcus
Otu0028	0.0	0.0	0.0	0.0	692.0	0.0	0.0	0.0	Bacteria; Proteobacteria; Gammaproteobacteria; Pseudomonadales; Moraxellaceae; Acinetobacter
Otu0029	231.0	0.0	0.0	398.0	3.0	0.0	47.0	0.0	Bacteria; Proteobacteria; Betaproteobacteria; Burkholderiales; Comamonadaceae; Comamonas
Otu0030	38.0	14.0	0.0	281.0	115.0	0.0	19.0	198.0	Bacteria; Proteobacteria; Gammaproteobacteria; Xanthomonadales; Xanthomonadaceae; Xanthomonadaceae_unclassified
Otu0031	38.0	0.0	38.0	112.0	68.0	0.0	71.0	320.0	Bacteria; Proteobacteria; Alphaproteobacteria; Sphingomonadales; Sphingomonadaceae; Sphingomonas
Otu0032	47.0	0.0	36.0	442.0	106.0	0.0	12.0	0.0	Bacteria; Proteobacteria; Betaproteobacteria; Betaproteobacteria_unclassified; Betaproteobacteria_unclassified; Betaproteobacteria_unclassified
Otu0033	144.0	60.0	37.0	361.0	2.0	9.0	29.0	0.0	Bacteria; Bacteroidetes; Flavobacteriia; Flavobacteriales; Flavobacteriaceae; Cloacibacterium
Otu0034	16.0	0.0	0.0	108.0	93.0	0.0	35.0	380.0	Bacteria; Proteobacteria; Gammaproteobacteria; Xanthomonadales; Xanthomonadaceae; Xanthomonas
Otu0035	0.0	0.0	0.0	0.0	621.0	0.0	0.0	0.0	Bacteria; Actinobacteria; Actinobacteria; Actinomycetales; Actinomycetales_unclassified; Actinomycetales_unclassified
Otu0036	0.0	0.0	0.0	549.0	0.0	0.0	0.0	0.0	Bacteria; Proteobacteria; Gammaproteobacteria; Xanthomonadales; Xanthomonadaceae; Stenotrophomonas
Otu0037	20.0	118.0	54.0	25.0	249.0	0.0	20.0	0.0	Bacteria; Bacteroidetes; Flavobacteriia; Flavobacteriales; Flavobacteriaceae; Flavobacterium
Otu0038	326.0	0.0	0.0	99.0	0.0	0.0	0.0	0.0	Bacteria; Proteobacteria; Deltaproteobacteria; Myxococcales; Myxococcales_unclassified; Myxococcales_unclassified
Otu0039	0.0	0.0	0.0	0.0	421.0	0.0	0.0	0.0	Bacteria; Firmicutes; Clostridia; Clostridia_unclassified; Clostridia_unclassified; Clostridia_unclassified
Otu0040	0.0	402.0	0.0	1.0	0.0	0.0	0.0	1.0	Bacteria; Bacteroidetes; Sphingobacteriia; Sphingobacteriales; Chitinophagaceae; Sediminibacterium
Otu0041	82.0	0.0	0.0	306.0	0.0	0.0	0.0	0.0	Bacteria; Proteobacteria; Alphaproteobacteria; Rhizobiales; Bradyrhizobiaceae; Bradyrhizobium
Otu0042	66.0	0.0	19.0	53.0	2.0	0.0	163.0	82.0	Bacteria; Firmicutes; Bacilli; Bacillales; Staphylococcaceae; Staphylococcus
Otu0043	0.0	0.0	0.0	359.0	0.0	0.0	0.0	0.0	Bacteria; Actinobacteria; Actinobacteria; Actinomycetales; Actinomycetales_unclassified; Actinomycetales_unclassified
Otu0044	20.0	6.0	0.0	58.0	0.0	0.0	90.0	178.0	Bacteria; Proteobacteria; Alphaproteobacteria; Sphingomonadales; Sphingomonadaceae; Sphingomonadaceae_unclassified
Otu0045	66.0	0.0	0.0	286.0	0.0	0.0	0.0	0.0	Bacteria; Firmicutes; Clostridia; Clostridiales; Clostridiales_unclassified; Clostridiales_unclassified
Otu0046	0.0	0.0	0.0	0.0	0.0	0.0	79.0	271.0	Bacteria; Actinobacteria; Actinobacteria; Actinomycetales; Corynebacteriaceae; Corynebacterium
Otu0047	3.0	29.0	0.0	17.0	0.0	0.0	20.0	276.0	Bacteria; Actinobacteria; Actinobacteria; Actinomycetales; Corynebacteriaceae; Corynebacterium
Otu0048	0.0	0.0	0.0	0.0	340.0	0.0	0.0	0.0	Bacteria; Firmicutes; Bacilli; Lactobacillales; Streptococcaceae; Streptococcus
Otu0049	16.0	0.0	0.0	0.0	0.0	0.0	95.0	228.0	Bacteria; Proteobacteria; Gammaproteobacteria; Pseudomonadales; Pseudomonadaceae; Pseudomonas
Otu0050	0.0	0.0	0.0	0.0	123.0	20.0	54.0	142.0	Bacteria; Actinobacteria; Actinobacteria; Actinomycetales; Micrococcaceae; Kocuria
Otu0051	0.0	0.0	0.0	16.0	193.0	0.0	34.0	87.0	Bacteria; Actinobacteria; Actinobacteria; Actinomycetales; Corynebacteriaceae; Corynebacteriaceae_unclassified
Otu0052	0.0	0.0	0.0	247.0	0.0	0.0	82.0	0.0	Bacteria; Verrucomicrobia; Verrucomicrobia_unclassified; Verrucomicrobia_unclassified; Verrucomicrobia_unclassified; Verrucomicrobia_unclassified
Otu0053	0.0	0.0	62.0	21.0	0.0	0.0	242.0	0.0	Bacteria; Proteobacteria; Alphaproteobacteria; Rhodobacterales; Rhodobacteraceae; Rhodobacteraceae_unclassified
Otu0054	21.0	0.0	42.0	128.0	0.0	39.0	35.0	50.0	Bacteria; Proteobacteria; Alphaproteobacteria; Rhizobiales; Methylobacteriaceae; Methylobacterium
Otu0055	13.0	0.0	0.0	0.0	0.0	0.0	80.0	208.0	Bacteria; Proteobacteria; Alphaproteobacteria; Rhodobacterales; Rhodobacteraceae; Paracoccus
Otu0056	15.0	0.0	0.0	0.0	0.0	0.0	81.0	205.0	Bacteria; Proteobacteria; Alphaproteobacteria; Sphingomonadales; Sphingomonadaceae; Sphingomonas
Otu0057	36.0	23.0	0.0	25.0	0.0	24.0	0.0	188.0	Bacteria; Firmicutes; Clostridia; Clostridiales; Clostridiales_Incertae_Sedis_XI; Peptoniphilus
Otu0058	0.0	0.0	0.0	291.0	0.0	0.0	0.0	0.0	Bacteria; Proteobacteria; Alphaproteobacteria; Caulobacterales; Caulobacteraceae; Brevundimonas
Otu0059	18.0	41.0	0.0	37.0	0.0	5.0	175.0	7.0	Bacteria; Bacteroidetes; Bacteroidia; Bacteroidales; Bacteroidales_unclassified; Bacteroidales_unclassified
Otu0060	0.0	0.0	0.0	155.0	54.0	2.0	0.0	67.0	Bacteria; Proteobacteria; Gammaproteobacteria; Xanthomonadales; Xanthomonadaceae; Arenimonas
Otu0061	0.0	0.0	0.0	0.0	276.0	0.0	0.0	0.0	Bacteria; Verrucomicrobia; Verrucomicrobiae; Verrucomicrobiales; Verrucomicrobiaceae; Luteolibacter
Otu0062	13.0	0.0	0.0	0.0	81.0	0.0	18.0	161.0	Bacteria; Firmicutes; Clostridia; Clostridiales; Lachnospiraceae; Lachnospiraceae_unclassified
Otu0063	0.0	0.0	0.0	0.0	270.0	0.0	0.0	0.0	Bacteria; Bacteroidetes; Bacteroidetes_unclassified; Bacteroidetes_unclassified; Bacteroidetes_unclassified; Bacteroidetes_unclassified
Otu0064	0.0	73.0	0.0	0.0	194.0	0.0	0.0	0.0	Bacteria; Proteobacteria; Alphaproteobacteria; Rhodobacterales; Rhodobacteraceae; Rubellimicrobium
Otu0065	0.0	0.0	0.0	0.0	263.0	0.0	0.0	0.0	Bacteria; Proteobacteria; Gammaproteobacteria; Pasteurellales; Pasteurellaceae; Pasteurellaceae_unclassified
Otu0066	0.0	0.0	0.0	260.0	0.0	0.0	0.0	0.0	Bacteria; Firmicutes; Clostridia; Clostridiales; Clostridiales_Incertae_Sedis_XI; Finegoldia
Otu0067	98.0	0.0	0.0	55.0	105.0	0.0	0.0	0.0	Bacteria; Bacteroidetes; Bacteroidetes_unclassified; Bacteroidetes_unclassified; Bacteroidetes_unclassified; Bacteroidetes_unclassified
Otu0068	0.0	0.0	0.0	0.0	257.0	0.0	0.0	0.0	Bacteria; Proteobacteria; Alphaproteobacteria; Rhizobiales; Rhizobiaceae; Rhizobium
Otu0069	16.0	0.0	0.0	156.0	0.0	0.0	84.0	0.0	Bacteria; Firmicutes; Bacilli; Lactobacillales; Lactobacillaceae; Lactobacillus
Otu0070	93.0	38.0	41.0	21.0	0.0	0.0	0.0	61.0	Bacteria; Proteobacteria; Alphaproteobacteria; Rhizobiales; Phyllobacteriaceae; Mesorhizobium
Otu0071	0.0	0.0	0.0	0.0	248.0	0.0	0.0	0.0	Bacteria; Actinobacteria; Actinobacteria; Actinomycetales; Microbacteriaceae; Microbacteriaceae_unclassified
Otu0072	177.0	0.0	4.0	57.0	0.0	0.0	0.0	0.0	Bacteria; Firmicutes; Clostridia; Clostridiales; Clostridiales_Incertae_Sedis_XI; Anaerococcus
Otu0073	0.0	0.0	0.0	235.0	0.0	0.0	0.0	0.0	Bacteria; Actinobacteria; Actinobacteria; Actinomycetales; Brevibacteriaceae; Brevibacterium
Otu0074	28.0	0.0	0.0	0.0	0.0	0.0	0.0	196.0	Bacteria; Actinobacteria; Actinobacteria; Actinomycetales; Micrococcaceae; Micrococcaceae_unclassified
Otu0075	0.0	0.0	0.0	0.0	215.0	0.0	0.0	0.0	Bacteria; Proteobacteria; Alphaproteobacteria; Rhizobiales; Methylobacteriaceae; Methylobacterium
Otu0076	0.0	0.0	0.0	0.0	140.0	0.0	0.0	68.0	Bacteria; Proteobacteria; Alphaproteobacteria; Rhodobacterales; Rhodobacteraceae; Paracoccus
Otu0077	0.0	0.0	0.0	37.0	0.0	0.0	13.0	155.0	Bacteria; Firmicutes; Bacilli; Lactobacillales; Streptococcaceae; Streptococcus
Otu0078	0.0	0.0	0.0	0.0	0.0	0.0	202.0	0.0	Bacteria; Acidobacteria; Acidobacteria_Gp6; Gp6; Gp6_unclassified; Gp6_unclassified
Otu0079	36.0	0.0	0.0	73.0	93.0	0.0	0.0	0.0	Bacteria; Bacteroidetes; Sphingobacteriia; Sphingobacteriales; Sphingobacteriaceae; Pedobacter
Otu0080	59.0	0.0	0.0	139.0	0.0	0.0	0.0	0.0	Bacteria; Bacteroidetes; Bacteroidetes_incertae_sedis; Ohtaekwangia; Ohtaekwangia_unclassified; Ohtaekwangia_unclassified
Otu0081	0.0	0.0	0.0	0.0	198.0	0.0	0.0	0.0	Bacteria; Proteobacteria; Gammaproteobacteria; Gammaproteobacteria_unclassified; Gammaproteobacteria_unclassified; Gammaproteobacteria_unclassified
Otu0082	14.0	0.0	0.0	0.0	181.0	0.0	0.0	0.0	Bacteria; Actinobacteria; Actinobacteria; Actinomycetales; Corynebacteriaceae; Corynebacterium
Otu0083	0.0	0.0	0.0	28.0	164.0	0.0	0.0	0.0	Bacteria; Proteobacteria; Gammaproteobacteria; Gammaproteobacteria_unclassified; Gammaproteobacteria_unclassified; Gammaproteobacteria_unclassified
Otu0084	71.0	0.0	0.0	118.0	0.0	0.0	0.0	0.0	Bacteria; Bacteroidetes; Bacteroidia; Bacteroidales; Bacteroidaceae; Bacteroides
Otu0085	13.0	0.0	61.0	1.0	0.0	9.0	47.0	56.0	Bacteria; Proteobacteria; Gammaproteobacteria; Pseudomonadales; Moraxellaceae; Acinetobacter
Otu0086	45.0	0.0	0.0	124.0	0.0	0.0	0.0	17.0	Bacteria; Proteobacteria; Alphaproteobacteria; Caulobacterales; Caulobacteraceae; Brevundimonas
Otu0087	0.0	0.0	0.0	0.0	185.0	0.0	0.0	0.0	Bacteria; Proteobacteria; Deltaproteobacteria; Myxococcales; Myxococcales_unclassified; Myxococcales_unclassified
Otu0088	0.0	0.0	0.0	0.0	0.0	0.0	24.0	154.0	Bacteria; Proteobacteria; Betaproteobacteria; Burkholderiales; Oxalobacteraceae; Massilia
Otu0089	0.0	0.0	0.0	0.0	170.0	0.0	0.0	0.0	Bacteria; Firmicutes; Clostridia; Clostridiales; Clostridiales_Incertae_Sedis_XI; Anaerococcus
Otu0090	95.0	0.0	0.0	74.0	0.0	0.0	0.0	0.0	Bacteria; Proteobacteria; Alphaproteobacteria; Sphingomonadales; Sphingomonadaceae; Sphingomonas
Otu0091	0.0	0.0	0.0	0.0	157.0	11.0	0.0	0.0	Bacteria; Proteobacteria; Betaproteobacteria; Burkholderiales; Burkholderiales_unclassified; Burkholderiales_unclassified
Otu0092	0.0	0.0	0.0	0.0	0.0	0.0	22.0	144.0	Bacteria; Actinobacteria; Actinobacteria; Gaiellales; Gaiellaceae; Gaiella
Otu0093	58.0	0.0	69.0	39.0	0.0	0.0	0.0	0.0	Bacteria; Proteobacteria; Betaproteobacteria; Burkholderiales; Comamonadaceae; Comamonadaceae_unclassified
Otu0094	164.0	0.0	0.0	0.0	0.0	0.0	0.0	0.0	Bacteria; Firmicutes; Clostridia; Clostridiales; Clostridiales_Incertae_Sedis_XI; Peptoniphilus
Otu0095	0.0	59.0	0.0	36.0	33.0	16.0	19.0	0.0	Bacteria; Firmicutes; Clostridia; Clostridiales; Clostridiales_Incertae_Sedis_XI; Peptoniphilus
Otu0096	0.0	0.0	0.0	0.0	0.0	0.0	53.0	110.0	Bacteria; Proteobacteria; Alphaproteobacteria; Sphingomonadales; Sphingomonadales_unclassified; Sphingomonadales_unclassified
Otu0097	0.0	0.0	0.0	0.0	50.0	0.0	0.0	112.0	Bacteria; Bacteria_unclassified; Bacteria_unclassified; Bacteria_unclassified; Bacteria_unclassified; Bacteria_unclassified
Otu0098	37.0	69.0	0.0	30.0	0.0	0.0	0.0	23.0	Bacteria; Actinobacteria; Actinobacteria; Actinomycetales; Micrococcaceae; Kocuria
Otu0099	0.0	0.0	0.0	0.0	156.0	0.0	0.0	3.0	Bacteria; Actinobacteria; Actinobacteria; Actinomycetales; Cellulomonadaceae; Cellulomonas
Otu0100	4.0	0.0	0.0	54.0	0.0	0.0	0.0	95.0	Bacteria; Firmicutes; Bacilli; Lactobacillales; Lactobacillaceae; Lactobacillus
Otu0101	0.0	0.0	0.0	0.0	0.0	57.0	0.0	95.0	Bacteria; Actinobacteria; Actinobacteria; Actinomycetales; Nocardiaceae; Rhodococcus
Otu0102	0.0	57.0	36.0	0.0	0.0	0.0	59.0	0.0	Bacteria; Proteobacteria; Alphaproteobacteria; Rhizobiales; Hyphomicrobiaceae; Devosia
Otu0103	0.0	0.0	6.0	0.0	0.0	0.0	143.0	0.0	Bacteria; Proteobacteria; Gammaproteobacteria; Pseudomonadales; Pseudomonadaceae; Pseudomonadaceae_unclassified
Otu0104	0.0	0.0	0.0	149.0	0.0	0.0	0.0	0.0	Bacteria; Firmicutes; Bacilli; Lactobacillales; Enterococcaceae; Enterococcus
Otu0105	3.0	0.0	0.0	142.0	0.0	0.0	0.0	0.0	Bacteria; Proteobacteria; Alphaproteobacteria; Sphingomonadales; Sphingomonadaceae; Sphingomonas
Otu0106	0.0	0.0	0.0	0.0	143.0	0.0	0.0	0.0	Bacteria; Bacteroidetes; Cytophagia; Cytophagales; Cytophagaceae; Adhaeribacter
Otu0107	25.0	0.0	0.0	116.0	0.0	0.0	0.0	0.0	Bacteria; Firmicutes; Clostridia; Clostridiales; Ruminococcaceae; Ruminococcus
Otu0108	0.0	0.0	0.0	0.0	140.0	0.0	0.0	0.0	Bacteria; Proteobacteria; Alphaproteobacteria; Rhodospirillales; Acetobacteraceae; Roseomonas
Otu0109	0.0	0.0	0.0	98.0	39.0	0.0	0.0	0.0	Bacteria; Actinobacteria; Actinobacteria; Actinomycetales; Dermabacteraceae; Brachybacterium
Otu0110	0.0	0.0	0.0	0.0	136.0	0.0	0.0	0.0	Bacteria; Actinobacteria; Actinobacteria; Actinomycetales; Actinomycetaceae; Actinobaculum
Otu0111	14.0	0.0	0.0	35.0	83.0	0.0	0.0	0.0	Bacteria; Firmicutes; Bacilli; Lactobacillales; Carnobacteriaceae; Trichococcus
Otu0112	0.0	0.0	0.0	0.0	0.0	0.0	52.0	79.0	Bacteria; Proteobacteria; Gammaproteobacteria; Gammaproteobacteria_unclassified; Gammaproteobacteria_unclassified; Gammaproteobacteria_unclassified
Otu0113	0.0	0.0	0.0	0.0	130.0	0.0	0.0	0.0	Bacteria; Actinobacteria; Actinobacteria; Actinomycetales; Cellulomonadaceae; Cellulomonadaceae_unclassified
Otu0114	0.0	129.0	0.0	0.0	0.0	0.0	0.0	0.0	Bacteria; Proteobacteria; Gammaproteobacteria; Pseudomonadales; Moraxellaceae; Acinetobacter
Otu0115	0.0	0.0	0.0	0.0	0.0	0.0	95.0	32.0	Bacteria; Actinobacteria; Actinobacteria; Acidimicrobiales; Acidimicrobiales_unclassified; Acidimicrobiales_unclassified
Otu0116	0.0	78.0	0.0	19.0	0.0	0.0	30.0	0.0	Bacteria; Firmicutes; Clostridia; Clostridiales; Clostridiales_Incertae_Sedis_XI; Peptoniphilus
Otu0117	0.0	0.0	0.0	126.0	0.0	0.0	0.0	0.0	Bacteria; Firmicutes; Clostridia; Clostridiales; Clostridiaceae_1; Clostridium_sensu_stricto
Otu0118	18.0	0.0	0.0	0.0	107.0	0.0	0.0	0.0	Bacteria; Actinobacteria; Actinobacteria; Actinomycetales; Dermabacteraceae; Dermabacteraceae_unclassified
Otu0119	44.0	0.0	0.0	3.0	0.0	0.0	76.0	0.0	Bacteria; Bacteroidetes; Sphingobacteriia; Sphingobacteriales; Chitinophagaceae; Chitinophagaceae_unclassified
Otu0120	2.0	0.0	0.0	0.0	121.0	0.0	0.0	0.0	Bacteria; Actinobacteria; Actinobacteria; Actinomycetales; Microbacteriaceae; Microbacteriaceae_unclassified
Otu0121	0.0	0.0	0.0	0.0	53.0	0.0	69.0	0.0	Bacteria; Bacteria_unclassified; Bacteria_unclassified; Bacteria_unclassified; Bacteria_unclassified; Bacteria_unclassified
Otu0122	0.0	0.0	0.0	0.0	121.0	0.0	0.0	0.0	Bacteria; Proteobacteria; Gammaproteobacteria; Xanthomonadales; Xanthomonadaceae; Xanthomonadaceae_unclassified
Otu0123	0.0	0.0	0.0	0.0	121.0	0.0	0.0	0.0	Bacteria; Proteobacteria; Alphaproteobacteria; Sphingomonadales; Sphingomonadaceae; Sphingomonas
Otu0124	28.0	0.0	0.0	93.0	0.0	0.0	0.0	0.0	Bacteria; Firmicutes; Clostridia; Clostridiales; Lachnospiraceae; Blautia
Otu0125	0.0	0.0	0.0	0.0	0.0	0.0	0.0	120.0	Bacteria; Proteobacteria; Alphaproteobacteria; Sphingomonadales; Sphingomonadaceae; Sphingomonas
Otu0126	19.0	0.0	0.0	0.0	99.0	0.0	0.0	0.0	Bacteria; Firmicutes; Clostridia; Clostridiales; Ruminococcaceae; Ruminococcaceae_unclassified
Otu0127	12.0	0.0	0.0	105.0	0.0	0.0	0.0	0.0	Bacteria; Proteobacteria; Gammaproteobacteria; Pseudomonadales; Pseudomonadaceae; Pseudomonadaceae_unclassified
Otu0128	0.0	0.0	0.0	116.0	0.0	0.0	0.0	0.0	Bacteria; Bacteroidetes; Sphingobacteriia; Sphingobacteriales; Chitinophagaceae; Chitinophagaceae_unclassified
Otu0129	0.0	0.0	0.0	74.0	2.0	0.0	37.0	1.0	Bacteria; Actinobacteria; Actinobacteria; Actinomycetales; Micrococcaceae; Micrococcus
Otu0130	98.0	0.0	0.0	16.0	0.0	0.0	0.0	0.0	Bacteria; Proteobacteria; Gammaproteobacteria; Gammaproteobacteria_unclassified; Gammaproteobacteria_unclassified; Gammaproteobacteria_unclassified
Otu0131	0.0	0.0	0.0	0.0	0.0	0.0	113.0	0.0	Bacteria; Proteobacteria; Gammaproteobacteria; Xanthomonadales; Sinobacteraceae; Steroidobacter
Otu0132	0.0	0.0	0.0	112.0	0.0	0.0	0.0	0.0	Bacteria; Firmicutes; Bacilli; Bacillales; Bacillaceae_1; Bacillus
Otu0133	0.0	0.0	0.0	0.0	111.0	0.0	0.0	0.0	Bacteria; Proteobacteria; Betaproteobacteria; Burkholderiales; Comamonadaceae; Comamonadaceae_unclassified
Otu0134	9.0	0.0	0.0	0.0	102.0	0.0	0.0	0.0	Bacteria; Bacteroidetes; Bacteroidia; Bacteroidales; Bacteroidaceae; Bacteroides
Otu0135	0.0	0.0	0.0	0.0	0.0	0.0	111.0	0.0	Bacteria; Firmicutes; Bacilli; Lactobacillales; Streptococcaceae; Streptococcus
Otu0136	0.0	0.0	0.0	0.0	109.0	0.0	0.0	0.0	Bacteria; Proteobacteria; Betaproteobacteria; Burkholderiales; Comamonadaceae; Curvibacter
Otu0137	0.0	0.0	0.0	0.0	109.0	0.0	0.0	0.0	Bacteria; Proteobacteria; Gammaproteobacteria; Alteromonadales; Shewanellaceae; Shewanella
Otu0138	0.0	25.0	54.0	0.0	0.0	0.0	0.0	30.0	Bacteria; Bacteroidetes; Cytophagia; Cytophagales; Cytophagaceae; Hymenobacter
Otu0139	0.0	0.0	0.0	27.0	76.0	0.0	0.0	0.0	Bacteria; Actinobacteria; Actinobacteria; Gaiellales; Gaiellaceae; Gaiella
Otu0140	0.0	0.0	0.0	0.0	102.0	0.0	0.0	0.0	Bacteria; Bacteroidetes; Bacteroidia; Bacteroidales; Prevotellaceae; Prevotella
Otu0141	0.0	0.0	0.0	101.0	0.0	0.0	0.0	0.0	Bacteria; Proteobacteria; Alphaproteobacteria; Rhodobacterales; Rhodobacteraceae; Rhodobacteraceae_unclassified
Otu0142	0.0	0.0	0.0	0.0	100.0	0.0	0.0	0.0	Bacteria; Firmicutes; Clostridia; Clostridiales; Lachnospiraceae; Lachnospiraceae_unclassified
Otu0143	21.0	0.0	0.0	0.0	0.0	0.0	77.0	0.0	Bacteria; Actinobacteria; Actinobacteria; Actinomycetales; Microbacteriaceae; Microbacteriaceae_unclassified
Otu0144	0.0	0.0	0.0	25.0	0.0	38.0	1.0	34.0	Bacteria; Proteobacteria; Gammaproteobacteria; Xanthomonadales; Xanthomonadaceae; Dyella
Otu0145	0.0	0.0	0.0	97.0	0.0	0.0	0.0	0.0	Bacteria; Proteobacteria; Alphaproteobacteria; Rhizobiales; Methylobacteriaceae; Methylobacterium
Otu0146	5.0	0.0	0.0	45.0	0.0	13.0	0.0	33.0	Bacteria; Proteobacteria; Gammaproteobacteria; Pseudomonadales; Moraxellaceae; Acinetobacter
Otu0147	0.0	0.0	0.0	0.0	94.0	0.0	0.0	0.0	Bacteria; Bacteria_unclassified; Bacteria_unclassified; Bacteria_unclassified; Bacteria_unclassified; Bacteria_unclassified
Otu0148	0.0	0.0	0.0	0.0	92.0	0.0	0.0	0.0	Bacteria; Actinobacteria; Actinobacteria; Bifidobacteriales; Bifidobacteriaceae; Gardnerella
Otu0149	0.0	0.0	0.0	0.0	91.0	0.0	0.0	0.0	Bacteria; Proteobacteria; Betaproteobacteria; Betaproteobacteria_unclassified; Betaproteobacteria_unclassified; Betaproteobacteria_unclassified
Otu0150	0.0	0.0	0.0	0.0	88.0	0.0	0.0	0.0	Bacteria; Planctomycetes; Planctomycetia; Planctomycetales; Planctomycetaceae; Planctomycetaceae_unclassified
Otu0151	0.0	19.0	0.0	0.0	3.0	0.0	14.0	51.0	Bacteria; Firmicutes; Clostridia; Clostridiales; Ruminococcaceae; Ruminococcus
Otu0152	0.0	0.0	0.0	0.0	0.0	0.0	75.0	12.0	Bacteria; Actinobacteria; Actinobacteria; Actinomycetales; Intrasporangiaceae; Janibacter
Otu0153	0.0	0.0	0.0	86.0	0.0	0.0	0.0	0.0	Bacteria; Proteobacteria; Gammaproteobacteria; Gammaproteobacteria_unclassified; Gammaproteobacteria_unclassified; Gammaproteobacteria_unclassified
Otu0154	0.0	0.0	0.0	0.0	0.0	0.0	0.0	85.0	Bacteria; Proteobacteria; Alphaproteobacteria; Rhodobacterales; Rhodobacteraceae; Paracoccus
Otu0155	0.0	0.0	0.0	0.0	0.0	0.0	84.0	0.0	Bacteria; Firmicutes; Clostridia; Clostridiales; Ruminococcaceae; Oscillibacter
Otu0156	0.0	0.0	0.0	0.0	25.0	0.0	0.0	59.0	Bacteria; Proteobacteria; Gammaproteobacteria; Chromatiales; Chromatiaceae; Rheinheimera
Otu0157	0.0	15.0	0.0	39.0	0.0	30.0	0.0	0.0	Bacteria; Proteobacteria; Alphaproteobacteria; Alphaproteobacteria_unclassified; Alphaproteobacteria_unclassified; Alphaproteobacteria_unclassified
Otu0158	0.0	10.0	0.0	0.0	0.0	0.0	0.0	73.0	Bacteria; Firmicutes; Bacilli; Bacillales; Planococcaceae; Planococcaceae_unclassified
Otu0159	0.0	0.0	0.0	0.0	0.0	0.0	83.0	0.0	Bacteria; Actinobacteria; Actinobacteria; Actinomycetales; Dermacoccaceae; Kytococcus
Otu0160	0.0	0.0	0.0	0.0	0.0	0.0	83.0	0.0	Bacteria; Proteobacteria; Alphaproteobacteria; Rhizobiales; Beijerinckiaceae; Chelatococcus
Otu0161	0.0	0.0	0.0	0.0	0.0	83.0	0.0	0.0	Bacteria; Bacteroidetes; Cytophagia; Cytophagales; Cytophagaceae; Adhaeribacter
Otu0162	0.0	0.0	0.0	0.0	0.0	0.0	83.0	0.0	Bacteria; Actinobacteria; Actinobacteria; Acidimicrobiales; Acidimicrobiales_unclassified; Acidimicrobiales_unclassified
Otu0163	0.0	0.0	0.0	0.0	0.0	0.0	0.0	82.0	Bacteria; Proteobacteria; Alphaproteobacteria; Sphingomonadales; Sphingomonadaceae; Sphingomonas
Otu0164	0.0	0.0	82.0	0.0	0.0	0.0	0.0	0.0	Bacteria; Proteobacteria; Alphaproteobacteria; Rhodobacterales; Rhodobacteraceae; Rhodobacteraceae_unclassified
Otu0165	0.0	0.0	0.0	82.0	0.0	0.0	0.0	0.0	Bacteria; Actinobacteria; Actinobacteria; Acidimicrobiales; Acidimicrobiaceae; Ilumatobacter
Otu0166	0.0	0.0	0.0	0.0	0.0	0.0	29.0	52.0	Bacteria; Proteobacteria; Alphaproteobacteria; Sphingomonadales; Sphingomonadaceae; Sphingobium
Otu0167	0.0	0.0	0.0	0.0	0.0	0.0	0.0	78.0	Bacteria; Proteobacteria; Alphaproteobacteria; Sphingomonadales; Sphingomonadaceae; Sphingomonas
Otu0168	0.0	0.0	0.0	0.0	76.0	0.0	0.0	0.0	Bacteria; Bacteroidetes; Cytophagia; Cytophagales; Cytophagaceae; Spirosoma
Otu0169	5.0	0.0	0.0	71.0	0.0	0.0	0.0	0.0	Bacteria; Bacteria_unclassified; Bacteria_unclassified; Bacteria_unclassified; Bacteria_unclassified; Bacteria_unclassified
Otu0170	0.0	0.0	0.0	0.0	0.0	0.0	75.0	0.0	Bacteria; Proteobacteria; Alphaproteobacteria; Alphaproteobacteria_unclassified; Alphaproteobacteria_unclassified; Alphaproteobacteria_unclassified
Otu0171	0.0	0.0	0.0	0.0	75.0	0.0	0.0	0.0	Bacteria; Bacteroidetes; Bacteroidetes_incertae_sedis; Ohtaekwangia; Ohtaekwangia_unclassified; Ohtaekwangia_unclassified
Otu0172	0.0	0.0	0.0	0.0	0.0	0.0	0.0	75.0	Bacteria; Actinobacteria; Actinobacteria; Actinomycetales; Geodermatophilaceae; Blastococcus
Otu0173	36.0	0.0	0.0	38.0	0.0	0.0	0.0	0.0	Bacteria; Proteobacteria; Gammaproteobacteria; Pseudomonadales; Pseudomonadaceae; Pseudomonadaceae_unclassified
Otu0174	0.0	0.0	0.0	74.0	0.0	0.0	0.0	0.0	Bacteria; Actinobacteria; Actinobacteria; Actinomycetales; Actinomycetales_unclassified; Actinomycetales_unclassified
Otu0175	0.0	0.0	0.0	0.0	0.0	0.0	73.0	0.0	Bacteria; Firmicutes; Bacilli; Lactobacillales; Streptococcaceae; Streptococcus
Otu0176	28.0	0.0	0.0	30.0	0.0	15.0	0.0	0.0	Bacteria; Actinobacteria; Actinobacteria; Actinomycetales; Microbacteriaceae; Rathayibacter
Otu0177	0.0	0.0	0.0	0.0	0.0	0.0	0.0	73.0	Bacteria; Actinobacteria; Actinobacteria; Actinomycetales; Intrasporangiaceae; Intrasporangiaceae_unclassified
Otu0178	0.0	0.0	0.0	0.0	0.0	14.0	57.0	1.0	Bacteria; Actinobacteria; Actinobacteria; Actinomycetales; Corynebacteriaceae; Corynebacterium
Otu0179	0.0	0.0	0.0	0.0	0.0	0.0	0.0	71.0	Bacteria; Proteobacteria; Gammaproteobacteria; Xanthomonadales; Xanthomonadaceae; Lysobacter
Otu0180	32.0	0.0	0.0	0.0	0.0	0.0	0.0	39.0	Bacteria; Firmicutes; Clostridia; Clostridiales; Ruminococcaceae; Ethanoligenens
Otu0181	0.0	0.0	0.0	38.0	0.0	32.0	0.0	0.0	Bacteria; Firmicutes; Clostridia; Clostridiales; Clostridiales_Incertae_Sedis_XI; Peptoniphilus
Otu0182	14.0	0.0	0.0	56.0	0.0	0.0	0.0	0.0	Bacteria; Proteobacteria; Alphaproteobacteria; Rhodospirillales; Rhodospirillales_unclassified; Rhodospirillales_unclassified
Otu0183	0.0	0.0	0.0	0.0	70.0	0.0	0.0	0.0	Bacteria; Proteobacteria; Alphaproteobacteria; Rhodobacterales; Rhodobacteraceae; Rubellimicrobium
Otu0184	25.0	38.0	0.0	0.0	0.0	6.0	1.0	0.0	Bacteria; Firmicutes; Bacilli; Lactobacillales; Leuconostocaceae; Leuconostoc
Otu0185	0.0	31.0	0.0	0.0	0.0	38.0	0.0	0.0	Bacteria; Firmicutes; Negativicutes; Selenomonadales; Veillonellaceae; Veillonella
Otu0186	18.0	0.0	0.0	51.0	0.0	0.0	0.0	0.0	Bacteria; Proteobacteria; Gammaproteobacteria; Xanthomonadales; Xanthomonadaceae; Xanthomonadaceae_unclassified
Otu0187	0.0	0.0	0.0	0.0	68.0	0.0	0.0	0.0	Bacteria; Bacteria_unclassified; Bacteria_unclassified; Bacteria_unclassified; Bacteria_unclassified; Bacteria_unclassified
Otu0188	0.0	0.0	0.0	0.0	0.0	0.0	0.0	68.0	Bacteria; Firmicutes; Bacilli; Bacillales; Staphylococcaceae; Staphylococcus
Otu0189	1.0	0.0	0.0	0.0	0.0	0.0	67.0	0.0	Bacteria; Proteobacteria; Alphaproteobacteria; Caulobacterales; Caulobacteraceae; Brevundimonas
Otu0190	32.0	0.0	0.0	36.0	0.0	0.0	0.0	0.0	Bacteria; Proteobacteria; Alphaproteobacteria; Sphingomonadales; Sphingomonadaceae; Sphingomonas
Otu0191	0.0	0.0	0.0	68.0	0.0	0.0	0.0	0.0	Bacteria; Actinobacteria; Actinobacteria; Actinomycetales; Nocardioidaceae; Aeromicrobium
Otu0192	21.0	0.0	0.0	0.0	0.0	0.0	0.0	46.0	Bacteria; Firmicutes; Clostridia; Clostridiales; Clostridiales_Incertae_Sedis_XI; Anaerococcus
Otu0193	0.0	0.0	0.0	67.0	0.0	0.0	0.0	0.0	Bacteria; Actinobacteria; Actinobacteria; Actinomycetales; Demequinaceae; Demequina
Otu0194	5.0	0.0	0.0	14.0	0.0	0.0	48.0	0.0	Bacteria; Bacteroidetes; Sphingobacteriia; Sphingobacteriales; Sphingobacteriaceae; Mucilaginibacter
Otu0195	4.0	0.0	1.0	0.0	0.0	0.0	1.0	60.0	Bacteria; Proteobacteria; Alphaproteobacteria; Rhizobiales; Methylobacteriaceae; Methylobacterium
Otu0196	0.0	0.0	0.0	17.0	0.0	0.0	0.0	49.0	Bacteria; Proteobacteria; Gammaproteobacteria; Chromatiales; Chromatiaceae; Rheinheimera
Otu0197	18.0	0.0	0.0	19.0	0.0	0.0	29.0	0.0	Bacteria; Proteobacteria; Alphaproteobacteria; Rhizobiales; Rhizobiaceae; Rhizobium
Otu0198	9.0	0.0	0.0	55.0	1.0	0.0	0.0	0.0	Bacteria; Proteobacteria; Gammaproteobacteria; Xanthomonadales; Xanthomonadaceae; Stenotrophomonas
Otu0199	0.0	0.0	0.0	0.0	0.0	0.0	63.0	0.0	Bacteria; Bacteroidetes; Sphingobacteriia; Sphingobacteriales; Sphingobacteriaceae; Pedobacter
Otu0200	0.0	0.0	0.0	0.0	62.0	0.0	0.0	1.0	Bacteria; Proteobacteria; Alphaproteobacteria; Rhizobiales; Rhizobiales_unclassified; Rhizobiales_unclassified
Otu0201	0.0	0.0	0.0	0.0	62.0	0.0	0.0	0.0	Bacteria; Acidobacteria; Acidobacteria_Gp3; Gp3; Gp3_unclassified; Gp3_unclassified
Otu0202	0.0	0.0	0.0	0.0	0.0	0.0	61.0	0.0	Bacteria; Actinobacteria; Actinobacteria; Acidimicrobiales; Acidimicrobiales_unclassified; Acidimicrobiales_unclassified
Otu0203	0.0	0.0	0.0	0.0	61.0	0.0	0.0	0.0	Bacteria; Proteobacteria; Alphaproteobacteria; Rhizobiales; Hyphomicrobiaceae; Devosia
Otu0204	0.0	0.0	0.0	60.0	0.0	0.0	0.0	0.0	Bacteria; Proteobacteria; Epsilonproteobacteria; Campylobacterales; Campylobacteraceae; Campylobacter
Otu0205	0.0	0.0	0.0	60.0	0.0	0.0	0.0	0.0	Bacteria; Actinobacteria; Actinobacteria; Actinomycetales; Corynebacteriaceae; Corynebacterium
Otu0206	0.0	0.0	0.0	7.0	0.0	0.0	53.0	0.0	Bacteria; Firmicutes; Clostridia; Clostridiales; Clostridiales_Incertae_Sedis_XI; Anaerococcus
Otu0207	24.0	0.0	0.0	36.0	0.0	0.0	0.0	0.0	Bacteria; Firmicutes; Clostridia; Clostridiales; Clostridiales_Incertae_Sedis_XI; Anaerococcus
Otu0208	0.0	0.0	0.0	0.0	0.0	0.0	59.0	0.0	Bacteria; Firmicutes; Bacilli; Bacillales; Bacillales_unclassified; Bacillales_unclassified
Otu0209	0.0	0.0	0.0	0.0	0.0	0.0	0.0	59.0	Bacteria; Bacteroidetes; Cytophagia; Cytophagales; Cytophagaceae; Adhaeribacter
Otu0210	0.0	0.0	0.0	0.0	0.0	0.0	0.0	59.0	Bacteria; Firmicutes; Clostridia; Clostridiales; Ruminococcaceae; Faecalibacterium
Otu0211	0.0	0.0	0.0	58.0	0.0	0.0	0.0	0.0	Bacteria; Firmicutes; Bacilli; Bacillales; Bacillaceae_1; Bacillaceae_1_unclassified
Otu0212	0.0	0.0	0.0	15.0	43.0	0.0	0.0	0.0	Bacteria; Proteobacteria; Gammaproteobacteria; Alteromonadales; Shewanellaceae; Shewanella
Otu0213	7.0	0.0	0.0	51.0	0.0	0.0	0.0	0.0	Bacteria; Acidobacteria; Acidobacteria_Gp6; Gp6; Gp6_unclassified; Gp6_unclassified
Otu0214	31.0	0.0	0.0	0.0	0.0	0.0	26.0	0.0	Bacteria; Proteobacteria; Alphaproteobacteria; Alphaproteobacteria_unclassified; Alphaproteobacteria_unclassified; Alphaproteobacteria_unclassified
Otu0215	0.0	0.0	0.0	57.0	0.0	0.0	0.0	0.0	Bacteria; Actinobacteria; Actinobacteria; Actinomycetales; Brevibacteriaceae; Brevibacterium
Otu0216	52.0	0.0	0.0	5.0	0.0	0.0	0.0	0.0	Bacteria; Proteobacteria; Gammaproteobacteria; Pseudomonadales; Pseudomonadaceae; Pseudomonas
Otu0217	0.0	0.0	0.0	0.0	47.0	0.0	0.0	9.0	Bacteria; Bacteroidetes; Flavobacteriia; Flavobacteriales; Flavobacteriaceae; Wautersiella
Otu0218	0.0	0.0	0.0	0.0	0.0	0.0	0.0	55.0	Bacteria; Proteobacteria; Betaproteobacteria; Burkholderiales; Alcaligenaceae; Advenella
Otu0219	29.0	0.0	0.0	26.0	0.0	0.0	0.0	0.0	Bacteria; Proteobacteria; Proteobacteria_unclassified; Proteobacteria_unclassified; Proteobacteria_unclassified; Proteobacteria_unclassified
Otu0220	0.0	0.0	0.0	55.0	0.0	0.0	0.0	0.0	Bacteria; Firmicutes; Clostridia; Clostridiales; Clostridiales_Incertae_Sedis_XI; Anaerococcus
Otu0221	0.0	0.0	0.0	0.0	0.0	0.0	0.0	55.0	Bacteria; Bacteroidetes; Bacteroidia; Bacteroidales; Prevotellaceae; Prevotella
Otu0222	0.0	0.0	0.0	0.0	54.0	0.0	0.0	0.0	Bacteria; Actinobacteria; Actinobacteria; Actinomycetales; Brevibacteriaceae; Brevibacterium
Otu0223	0.0	0.0	0.0	0.0	54.0	0.0	0.0	0.0	Bacteria; Bacteroidetes; Sphingobacteriia; Sphingobacteriales; Chitinophagaceae; Terrimonas
Otu0224	0.0	0.0	0.0	0.0	0.0	0.0	0.0	54.0	Bacteria; Firmicutes; Clostridia; Clostridiales; Clostridiales_unclassified; Clostridiales_unclassified
Otu0225	0.0	0.0	0.0	35.0	0.0	0.0	0.0	19.0	Bacteria; Proteobacteria; Betaproteobacteria; Burkholderiales; Comamonadaceae; Acidovorax
Otu0226	0.0	0.0	0.0	14.0	0.0	0.0	40.0	0.0	Bacteria; Proteobacteria; Alphaproteobacteria; Sphingomonadales; Sphingomonadaceae; Sphingomonas
Otu0227	0.0	0.0	0.0	0.0	53.0	0.0	0.0	0.0	Bacteria; Proteobacteria; Alphaproteobacteria; Caulobacterales; Caulobacteraceae; Brevundimonas
Otu0228	0.0	0.0	0.0	0.0	0.0	0.0	3.0	50.0	Bacteria; Proteobacteria; Betaproteobacteria; Rhodocyclales; Rhodocyclaceae; Azonexus
Otu0229	0.0	0.0	0.0	27.0	0.0	0.0	0.0	26.0	Bacteria; Proteobacteria; Alphaproteobacteria; Rhizobiales; Methylobacteriaceae; Methylobacterium
Otu0230	0.0	0.0	0.0	0.0	0.0	0.0	0.0	53.0	Bacteria; Proteobacteria; Gammaproteobacteria; Pseudomonadales; Pseudomonadaceae; Pseudomonadaceae_unclassified
Otu0231	10.0	0.0	0.0	43.0	0.0	0.0	0.0	0.0	Bacteria; Actinobacteria; Actinobacteria; Actinomycetales; Micrococcaceae; Rothia
Otu0232	0.0	0.0	0.0	52.0	0.0	0.0	0.0	0.0	Bacteria; Bacteroidetes; Flavobacteriia; Flavobacteriales; Flavobacteriaceae; Flavobacterium
Otu0233	0.0	0.0	0.0	12.0	1.0	0.0	0.0	39.0	Bacteria; Proteobacteria; Alphaproteobacteria; Caulobacterales; Caulobacteraceae; Phenylobacterium
Otu0234	0.0	0.0	0.0	52.0	0.0	0.0	0.0	0.0	Bacteria; Firmicutes; Bacilli; Bacillales; Staphylococcaceae; Staphylococcus
Otu0235	0.0	0.0	0.0	52.0	0.0	0.0	0.0	0.0	Bacteria; Actinobacteria; Actinobacteria; Actinomycetales; Micrococcaceae; Rothia
Otu0236	0.0	0.0	0.0	0.0	52.0	0.0	0.0	0.0	Bacteria; Proteobacteria; Betaproteobacteria; Burkholderiales; Oxalobacteraceae; Herbaspirillum
Otu0237	0.0	0.0	0.0	52.0	0.0	0.0	0.0	0.0	Bacteria; Actinobacteria; Actinobacteria; Coriobacteriales; Coriobacteriaceae; Collinsella
Otu0238	0.0	0.0	0.0	0.0	42.0	0.0	0.0	9.0	Bacteria; Actinobacteria; Actinobacteria; Actinomycetales; Bogoriellaceae; Georgenia
Otu0239	0.0	0.0	0.0	51.0	0.0	0.0	0.0	0.0	Bacteria; Firmicutes; Erysipelotrichia; Erysipelotrichales; Erysipelotrichaceae; Erysipelotrichaceae_unclassified
Otu0240	0.0	0.0	0.0	51.0	0.0	0.0	0.0	0.0	Bacteria; Proteobacteria; Alphaproteobacteria; Sphingomonadales; Sphingomonadaceae; Sphingomonadaceae_unclassified
Otu0241	0.0	0.0	51.0	0.0	0.0	0.0	0.0	0.0	Bacteria; Actinobacteria; Actinobacteria; Actinomycetales; Corynebacteriaceae; Corynebacterium
Otu0242	0.0	0.0	5.0	46.0	0.0	0.0	0.0	0.0	Bacteria; Actinobacteria; Actinobacteria; Actinomycetales; Actinomycetales_unclassified; Actinomycetales_unclassified
Otu0243	0.0	0.0	0.0	0.0	0.0	20.0	0.0	31.0	Bacteria; Actinobacteria; Actinobacteria; Actinomycetales; Micrococcaceae; Kocuria
Otu0244	0.0	0.0	0.0	51.0	0.0	0.0	0.0	0.0	Bacteria; Bacteroidetes; Bacteroidia; Bacteroidales; Prevotellaceae; Prevotella
Otu0245	0.0	0.0	0.0	0.0	0.0	0.0	0.0	50.0	Bacteria; Bacteroidetes; Sphingobacteriia; Sphingobacteriales; Chitinophagaceae; Chitinophagaceae_unclassified
Otu0246	0.0	25.0	0.0	0.0	1.0	0.0	24.0	0.0	Bacteria; Fusobacteria; Fusobacteriia; Fusobacteriales; Fusobacteriaceae; Fusobacterium
Otu0247	0.0	0.0	0.0	0.0	0.0	0.0	0.0	50.0	Bacteria; Proteobacteria; Betaproteobacteria; Burkholderiales; Burkholderiales_incertae_sedis; Aquabacterium
Otu0248	4.0	0.0	0.0	46.0	0.0	0.0	0.0	0.0	Bacteria; Actinobacteria; Actinobacteria; Actinomycetales; Corynebacteriaceae; Corynebacterium
Otu0249	49.0	0.0	0.0	0.0	0.0	0.0	0.0	0.0	Bacteria; Bacteroidetes; Bacteroidia; Bacteroidales; Porphyromonadaceae; Porphyromonas
Otu0250	33.0	0.0	0.0	16.0	0.0	0.0	0.0	0.0	Bacteria; Actinobacteria; Actinobacteria; Acidimicrobiales; Acidimicrobiales_unclassified; Acidimicrobiales_unclassified
Otu0251	41.0	0.0	0.0	7.0	1.0	0.0	0.0	0.0	Bacteria; Actinobacteria; Actinobacteria; Actinomycetales; Microbacteriaceae; Microbacteriaceae_unclassified
Otu0252	0.0	0.0	0.0	0.0	0.0	0.0	0.0	49.0	Bacteria; Bacteroidetes; Cytophagia; Cytophagales; Cytophagaceae; Cytophagaceae_unclassified
Otu0253	0.0	0.0	0.0	0.0	48.0	0.0	0.0	0.0	Bacteria; Bacteroidetes; Cytophagia; Cytophagales; Cytophagaceae; Dyadobacter
Otu0254	0.0	0.0	0.0	10.0	0.0	0.0	38.0	0.0	Bacteria; Actinobacteria; Actinobacteria; Actinomycetales; Microbacteriaceae; Clavibacter
Otu0255	0.0	0.0	0.0	48.0	0.0	0.0	0.0	0.0	Archaea; Thaumarchaeota; Nitrososphaerales; Nitrososphaeraceae; Nitrososphaera; Nitrososphaera_unclassified
Otu0256	0.0	0.0	0.0	0.0	0.0	0.0	48.0	0.0	Bacteria; Proteobacteria; Gammaproteobacteria; Xanthomonadales; Xanthomonadaceae; Xanthomonadaceae_unclassified
Otu0257	0.0	0.0	0.0	0.0	0.0	0.0	48.0	0.0	Bacteria; Firmicutes; Clostridia; Clostridiales; Ruminococcaceae; Ruminococcaceae_unclassified
Otu0258	0.0	0.0	0.0	0.0	0.0	0.0	0.0	48.0	Bacteria; Actinobacteria; Actinobacteria; Actinomycetales; Micrococcaceae; Micrococcaceae_unclassified
Otu0259	33.0	0.0	0.0	15.0	0.0	0.0	0.0	0.0	Bacteria; Proteobacteria; Alphaproteobacteria; Caulobacterales; Caulobacteraceae; Phenylobacterium
Otu0260	0.0	0.0	0.0	0.0	0.0	0.0	0.0	48.0	Bacteria; Bacteroidetes; Sphingobacteriia; Sphingobacteriales; Sphingobacteriaceae; Pedobacter
Otu0261	0.0	0.0	0.0	48.0	0.0	0.0	0.0	0.0	Bacteria; Proteobacteria; Alphaproteobacteria; Sphingomonadales; Sphingomonadaceae; Novosphingobium
Otu0262	0.0	0.0	0.0	28.0	0.0	0.0	19.0	0.0	Bacteria; Actinobacteria; Actinobacteria; Actinomycetales; Streptomycetaceae; Streptomyces
Otu0263	0.0	0.0	0.0	0.0	47.0	0.0	0.0	0.0	Bacteria; Bacteroidetes; Cytophagia; Cytophagales; Cytophagaceae; Pontibacter
Otu0264	0.0	0.0	0.0	0.0	47.0	0.0	0.0	0.0	Bacteria; Firmicutes; Erysipelotrichia; Erysipelotrichales; Erysipelotrichaceae; Erysipelotrichaceae_unclassified
Otu0265	0.0	0.0	0.0	0.0	0.0	0.0	0.0	47.0	Bacteria; Proteobacteria; Gammaproteobacteria; Pseudomonadales; Pseudomonadaceae; Pseudomonadaceae_unclassified
Otu0266	0.0	0.0	0.0	0.0	0.0	0.0	47.0	0.0	Bacteria; Proteobacteria; Gammaproteobacteria; Pasteurellales; Pasteurellaceae; Haemophilus
Otu0267	10.0	13.0	0.0	23.0	0.0	0.0	0.0	0.0	Bacteria; Firmicutes; Bacilli; Bacillales; Bacillales_Incertae_Sedis_XII; Exiguobacterium
Otu0268	0.0	45.0	0.0	0.0	0.0	0.0	0.0	0.0	Bacteria; Proteobacteria; Betaproteobacteria; Burkholderiales; Oxalobacteraceae; Massilia
Otu0269	0.0	0.0	0.0	44.0	0.0	0.0	0.0	0.0	Bacteria; Firmicutes; Negativicutes; Selenomonadales; Acidaminococcaceae; Acidaminococcaceae_unclassified
Otu0270	0.0	0.0	0.0	0.0	0.0	0.0	0.0	44.0	Bacteria; Firmicutes; Bacilli; Lactobacillales; Aerococcaceae; Aerococcaceae_unclassified
Otu0271	0.0	0.0	2.0	42.0	0.0	0.0	0.0	0.0	Bacteria; Proteobacteria; Alphaproteobacteria; Rhodobacterales; Rhodobacteraceae; Rhodobacter
Otu0272	0.0	0.0	0.0	0.0	0.0	0.0	43.0	0.0	Bacteria; Bacteria_unclassified; Bacteria_unclassified; Bacteria_unclassified; Bacteria_unclassified; Bacteria_unclassified
Otu0273	0.0	0.0	0.0	0.0	0.0	0.0	43.0	0.0	Bacteria; Actinobacteria; Actinobacteria; Actinomycetales; Microbacteriaceae; Zimmermannella
Otu0274	43.0	0.0	0.0	0.0	0.0	0.0	0.0	0.0	Bacteria; Bacteroidetes; Cytophagia; Cytophagales; Cytophagaceae; Larkinella
Otu0275	43.0	0.0	0.0	0.0	0.0	0.0	0.0	0.0	Bacteria; Firmicutes; Clostridia; Clostridiales; Lachnospiraceae; Ruminococcus2
Otu0276	0.0	0.0	0.0	0.0	0.0	0.0	0.0	43.0	Bacteria; Bacteroidetes; Sphingobacteriia; Sphingobacteriales; Chitinophagaceae; Chitinophagaceae_unclassified
Otu0277	0.0	0.0	0.0	43.0	0.0	0.0	0.0	0.0	Bacteria; Firmicutes; Clostridia; Clostridiales; Ruminococcaceae; Faecalibacterium
Otu0278	0.0	0.0	0.0	0.0	43.0	0.0	0.0	0.0	Bacteria; Actinobacteria; Actinobacteria; Gaiellales; Gaiellaceae; Gaiella
Otu0279	0.0	42.0	0.0	0.0	0.0	0.0	0.0	0.0	Bacteria; Proteobacteria; Gammaproteobacteria; Pseudomonadales; Pseudomonadaceae; Pseudomonas
Otu0280	0.0	0.0	0.0	0.0	0.0	0.0	42.0	0.0	Bacteria; Bacteroidetes; Flavobacteriia; Flavobacteriales; Flavobacteriaceae; Chryseobacterium
Otu0281	0.0	42.0	0.0	0.0	0.0	0.0	0.0	0.0	Bacteria; Actinobacteria; Actinobacteria; Bifidobacteriales; Bifidobacteriaceae; Bifidobacterium
Otu0282	0.0	0.0	0.0	42.0	0.0	0.0	0.0	0.0	Bacteria; Fusobacteria; Fusobacteriia; Fusobacteriales; Leptotrichiaceae; Leptotrichia
Otu0283	0.0	0.0	0.0	0.0	41.0	0.0	0.0	0.0	Bacteria; Firmicutes; Clostridia; Clostridiales; Peptostreptococcaceae; Clostridium_XI
Otu0284	0.0	0.0	0.0	0.0	0.0	0.0	0.0	41.0	Bacteria; Fusobacteria; Fusobacteriia; Fusobacteriales; Fusobacteriaceae; Fusobacteriaceae_unclassified
Otu0285	0.0	0.0	0.0	0.0	0.0	0.0	41.0	0.0	Bacteria; Firmicutes; Clostridia; Clostridiales; Ruminococcaceae; Butyricicoccus
Otu0286	0.0	0.0	20.0	0.0	0.0	0.0	21.0	0.0	Bacteria; Bacteroidetes; Bacteroidia; Bacteroidales; Porphyromonadaceae; Porphyromonas
Otu0287	0.0	0.0	0.0	41.0	0.0	0.0	0.0	0.0	Bacteria; Bacteroidetes; Bacteroidia; Bacteroidales; Porphyromonadaceae; Porphyromonas
Otu0288	41.0	0.0	0.0	0.0	0.0	0.0	0.0	0.0	Bacteria; Bacteroidetes; Flavobacteriia; Flavobacteriales; Flavobacteriaceae; Moheibacter
Otu0289	0.0	0.0	0.0	41.0	0.0	0.0	0.0	0.0	Bacteria; Firmicutes; Negativicutes; Selenomonadales; Veillonellaceae; Dialister
Otu0290	0.0	0.0	0.0	0.0	0.0	0.0	0.0	40.0	Bacteria; Proteobacteria; Gammaproteobacteria; Pseudomonadales; Moraxellaceae; Acinetobacter
Otu0291	0.0	0.0	0.0	0.0	0.0	40.0	0.0	0.0	Bacteria; Bacteroidetes; Sphingobacteriia; Sphingobacteriales; Sphingobacteriaceae; Mucilaginibacter
Otu0292	0.0	0.0	0.0	40.0	0.0	0.0	0.0	0.0	Bacteria; Bacteroidetes; Sphingobacteriia; Sphingobacteriales; Cyclobacteriaceae; Algoriphagus
Otu0293	0.0	0.0	0.0	0.0	0.0	0.0	0.0	39.0	Bacteria; Proteobacteria; Alphaproteobacteria; Rhodobacterales; Rhodobacteraceae; Rubellimicrobium
Otu0294	0.0	0.0	0.0	0.0	39.0	0.0	0.0	0.0	Bacteria; Bacteroidetes; Bacteroidia; Bacteroidales; Prevotellaceae; Prevotellaceae_unclassified
Otu0295	8.0	0.0	0.0	0.0	0.0	0.0	31.0	0.0	Bacteria; Proteobacteria; Alphaproteobacteria; Sphingomonadales; Sphingomonadaceae; Sphingomonas
Otu0296	0.0	0.0	0.0	0.0	0.0	0.0	0.0	39.0	Bacteria; Bacteroidetes; Cytophagia; Cytophagales; Cytophagaceae; Hymenobacter
Otu0297	1.0	0.0	0.0	0.0	0.0	0.0	0.0	37.0	Bacteria; Proteobacteria; Alphaproteobacteria; Sphingomonadales; Sphingomonadaceae; Sphingomonas
Otu0298	0.0	0.0	0.0	38.0	0.0	0.0	0.0	0.0	Bacteria; Proteobacteria; Proteobacteria_unclassified; Proteobacteria_unclassified; Proteobacteria_unclassified; Proteobacteria_unclassified
Otu0299	0.0	0.0	0.0	0.0	38.0	0.0	0.0	0.0	Bacteria; Firmicutes; Clostridia; Clostridiales; Clostridiales_Incertae_Sedis_XI; Tissierella
Otu0300	0.0	0.0	0.0	0.0	0.0	0.0	37.0	0.0	Bacteria; Proteobacteria; Alphaproteobacteria; Sphingomonadales; Sphingomonadaceae; Sphingomonadaceae_unclassified
Otu0301	0.0	0.0	0.0	0.0	0.0	0.0	0.0	37.0	Bacteria; Proteobacteria; Betaproteobacteria; Neisseriales; Neisseriaceae; Neisseria
Otu0302	0.0	0.0	0.0	36.0	0.0	0.0	0.0	0.0	Bacteria; Proteobacteria; Gammaproteobacteria; Pseudomonadales; Pseudomonadaceae; Pseudomonas
Otu0303	0.0	0.0	0.0	0.0	0.0	0.0	0.0	36.0	Bacteria; Proteobacteria; Betaproteobacteria; Methylophilales; Methylophilaceae; Methylophilus
Otu0304	0.0	0.0	0.0	36.0	0.0	0.0	0.0	0.0	Bacteria; Proteobacteria; Alphaproteobacteria; Rhodobacterales; Rhodobacteraceae; Rubellimicrobium
Otu0305	0.0	0.0	0.0	0.0	0.0	0.0	36.0	0.0	Bacteria; Bacteria_unclassified; Bacteria_unclassified; Bacteria_unclassified; Bacteria_unclassified; Bacteria_unclassified
Otu0306	0.0	0.0	0.0	0.0	36.0	0.0	0.0	0.0	Bacteria; Bacteroidetes; Bacteroidetes_incertae_sedis; Ohtaekwangia; Ohtaekwangia_unclassified; Ohtaekwangia_unclassified
Otu0307	0.0	0.0	0.0	0.0	36.0	0.0	0.0	0.0	Bacteria; Proteobacteria; Alphaproteobacteria; Sphingomonadales; Erythrobacteraceae; Erythrobacteraceae_unclassified
Otu0308	0.0	0.0	0.0	36.0	0.0	0.0	0.0	0.0	Bacteria; Firmicutes; Negativicutes; Selenomonadales; Veillonellaceae; Veillonella
Otu0309	0.0	0.0	0.0	35.0	0.0	0.0	0.0	0.0	Bacteria; Proteobacteria; Gammaproteobacteria; Pseudomonadales; Moraxellaceae; Acinetobacter
Otu0310	0.0	0.0	0.0	35.0	0.0	0.0	0.0	0.0	Bacteria; Actinobacteria; Actinobacteria; Solirubrobacterales; Solirubrobacteraceae; Solirubrobacter
Otu0311	0.0	0.0	0.0	0.0	0.0	0.0	0.0	35.0	Bacteria; Bacteroidetes; Sphingobacteriia; Sphingobacteriales; Sphingobacteriaceae; Mucilaginibacter
Otu0312	0.0	0.0	0.0	34.0	0.0	0.0	0.0	0.0	Bacteria; Bacteroidetes; Bacteroidia; Bacteroidales; Porphyromonadaceae; Porphyromonadaceae_unclassified
Otu0313	0.0	12.0	22.0	0.0	0.0	0.0	0.0	0.0	Bacteria; Proteobacteria; Epsilonproteobacteria; Campylobacterales; Campylobacteraceae; Sulfurospirillum
Otu0314	0.0	0.0	0.0	0.0	0.0	0.0	33.0	0.0	Bacteria; Proteobacteria; Alphaproteobacteria; Sphingomonadales; Sphingomonadaceae; Sphingomonas
Otu0315	33.0	0.0	0.0	0.0	0.0	0.0	0.0	0.0	Bacteria; Firmicutes; Bacilli; Lactobacillales; Streptococcaceae; Streptococcus
Otu0316	0.0	0.0	0.0	33.0	0.0	0.0	0.0	0.0	Bacteria; Proteobacteria; Alphaproteobacteria; Rhodobacterales; Rhodobacteraceae; Rhodobacteraceae_unclassified
Otu0317	0.0	0.0	0.0	0.0	0.0	0.0	0.0	33.0	Bacteria; Proteobacteria; Deltaproteobacteria; Bdellovibrionales; Bacteriovoracaceae; Peredibacter
Otu0318	0.0	0.0	0.0	0.0	0.0	0.0	0.0	32.0	Bacteria; Proteobacteria; Betaproteobacteria; Betaproteobacteria_unclassified; Betaproteobacteria_unclassified; Betaproteobacteria_unclassified
Otu0319	0.0	0.0	0.0	0.0	0.0	0.0	0.0	32.0	Bacteria; Proteobacteria; Alphaproteobacteria; Rhodobacterales; Rhodobacteraceae; Rhodobacter
Otu0320	0.0	0.0	0.0	32.0	0.0	0.0	0.0	0.0	Bacteria; Actinobacteria; Actinobacteria; Gaiellales; Gaiellaceae; Gaiella
Otu0321	0.0	0.0	0.0	32.0	0.0	0.0	0.0	0.0	Bacteria; Proteobacteria; Betaproteobacteria; Burkholderiales; Comamonadaceae; Comamonas
Otu0322	0.0	0.0	0.0	31.0	0.0	0.0	0.0	0.0	Bacteria; Actinobacteria; Actinobacteria; Gaiellales; Gaiellaceae; Gaiella
Otu0323	3.0	0.0	0.0	28.0	0.0	0.0	0.0	0.0	Bacteria; Actinobacteria; Actinobacteria; Actinomycetales; Microbacteriaceae; Microbacteriaceae_unclassified
Otu0324	0.0	0.0	0.0	0.0	0.0	0.0	31.0	0.0	Bacteria; Actinobacteria; Actinobacteria; Actinomycetales; Dermacoccaceae; Dermacoccus
Otu0325	0.0	0.0	0.0	0.0	0.0	31.0	0.0	0.0	Bacteria; Firmicutes; Clostridia; Clostridiales; Ruminococcaceae; Ruminococcaceae_unclassified
Otu0326	0.0	0.0	7.0	8.0	0.0	6.0	10.0	0.0	Bacteria; Proteobacteria; Alphaproteobacteria; Sphingomonadales; Sphingomonadaceae; Sphingomonas
Otu0327	0.0	0.0	0.0	31.0	0.0	0.0	0.0	0.0	Bacteria; Proteobacteria; Alphaproteobacteria; Rhodobacterales; Rhodobacteraceae; Paracoccus
Otu0328	30.0	0.0	0.0	0.0	0.0	0.0	0.0	0.0	Bacteria; Firmicutes; Clostridia; Clostridiales; Lachnospiraceae; Coprococcus
Otu0329	0.0	0.0	0.0	0.0	0.0	0.0	0.0	30.0	Bacteria; Proteobacteria; Gammaproteobacteria; Pseudomonadales; Pseudomonadaceae; Pseudomonas
Otu0330	0.0	0.0	0.0	0.0	0.0	0.0	30.0	0.0	Bacteria; Actinobacteria; Actinobacteria; Actinomycetales; Corynebacteriaceae; Corynebacterium
Otu0331	0.0	0.0	30.0	0.0	0.0	0.0	0.0	0.0	Bacteria; Firmicutes; Clostridia; Clostridiales; Clostridiales_Incertae_Sedis_XI; Anaerococcus
Otu0332	0.0	0.0	0.0	30.0	0.0	0.0	0.0	0.0	Bacteria; Actinobacteria; Actinobacteria; Actinomycetales; Corynebacteriaceae; Corynebacterium
Otu0333	0.0	0.0	0.0	30.0	0.0	0.0	0.0	0.0	Bacteria; Bacteroidetes; Bacteroidia; Bacteroidales; Prevotellaceae; Prevotellaceae_unclassified
Otu0334	0.0	0.0	0.0	0.0	30.0	0.0	0.0	0.0	Bacteria; Proteobacteria; Alphaproteobacteria; Rhizobiales; Rhizobiales_unclassified; Rhizobiales_unclassified
Otu0335	29.0	0.0	0.0	0.0	0.0	0.0	0.0	0.0	Bacteria; Firmicutes; Clostridia; Clostridiales; Lachnospiraceae; Blautia
Otu0336	0.0	0.0	0.0	0.0	29.0	0.0	0.0	0.0	Bacteria; Proteobacteria; Gammaproteobacteria; Aeromonadales; Aeromonadaceae; Aeromonas
Otu0337	29.0	0.0	0.0	0.0	0.0	0.0	0.0	0.0	Archaea; Archaea_unclassified; Archaea_unclassified; Archaea_unclassified; Archaea_unclassified; Archaea_unclassified
Otu0338	0.0	0.0	0.0	0.0	29.0	0.0	0.0	0.0	Bacteria; Proteobacteria; Gammaproteobacteria; Pseudomonadales; Pseudomonadaceae; Pseudomonas
Otu0339	0.0	0.0	0.0	28.0	0.0	0.0	0.0	0.0	Bacteria; Actinobacteria; Actinobacteria; Actinomycetales; Microbacteriaceae; Microcella
Otu0340	28.0	0.0	0.0	0.0	0.0	0.0	0.0	0.0	Bacteria; Acidobacteria; Acidobacteria_Gp1; Granulicella; Granulicella_unclassified; Granulicella_unclassified
Otu0341	0.0	0.0	0.0	27.0	0.0	0.0	0.0	0.0	Bacteria; Proteobacteria; Alphaproteobacteria; Rhodospirillales; Rhodospirillaceae; Skermanella
Otu0342	0.0	0.0	0.0	27.0	0.0	0.0	0.0	0.0	Bacteria; Proteobacteria; Betaproteobacteria; Burkholderiales; Burkholderiaceae; Cupriavidus
Otu0343	0.0	0.0	0.0	0.0	0.0	0.0	27.0	0.0	Bacteria; Proteobacteria; Alphaproteobacteria; Rhizobiales; Rhizobiales_unclassified; Rhizobiales_unclassified
Otu0344	0.0	0.0	0.0	0.0	0.0	0.0	27.0	0.0	Bacteria; Actinobacteria; Actinobacteria; Actinomycetales; Actinomycetaceae; Varibaculum
Otu0345	0.0	0.0	0.0	27.0	0.0	0.0	0.0	0.0	Bacteria; Proteobacteria; Alphaproteobacteria; Rhizobiales; Rhizobiales_unclassified; Rhizobiales_unclassified
Otu0346	0.0	0.0	0.0	0.0	0.0	0.0	0.0	27.0	Bacteria; Proteobacteria; Alphaproteobacteria; Rhizobiales; Aurantimonadaceae; Aurantimonadaceae_unclassified
Otu0347	0.0	0.0	0.0	0.0	0.0	0.0	0.0	26.0	Bacteria; Actinobacteria; Actinobacteria_unclassified; Actinobacteria_unclassified; Actinobacteria_unclassified; Actinobacteria_unclassified
Otu0348	0.0	0.0	0.0	0.0	0.0	0.0	26.0	0.0	Bacteria; Proteobacteria; Gammaproteobacteria; Enterobacteriales; Enterobacteriaceae; Providencia
Otu0349	26.0	0.0	0.0	0.0	0.0	0.0	0.0	0.0	Bacteria; Actinobacteria; Actinobacteria; Actinomycetales; Nocardioidaceae; Nocardioides
Otu0350	0.0	0.0	0.0	0.0	0.0	0.0	26.0	0.0	Bacteria; Proteobacteria; Gammaproteobacteria; Pseudomonadales; Pseudomonadaceae; Cellvibrio
Otu0351	17.0	0.0	0.0	9.0	0.0	0.0	0.0	0.0	Bacteria; Proteobacteria; Alphaproteobacteria; Rhizobiales; Methylobacteriaceae; Methylobacterium
Otu0352	0.0	0.0	0.0	26.0	0.0	0.0	0.0	0.0	Bacteria; Proteobacteria; Alphaproteobacteria; Sphingomonadales; Sphingomonadaceae; Sphingobium
Otu0353	0.0	0.0	0.0	26.0	0.0	0.0	0.0	0.0	Bacteria; Planctomycetes; Planctomycetia; Planctomycetales; Planctomycetaceae; Planctomycetaceae_unclassified
Otu0354	0.0	0.0	0.0	0.0	0.0	0.0	25.0	0.0	Bacteria; Firmicutes; Clostridia; Clostridiales; Lachnospiraceae; Blautia
Otu0355	0.0	0.0	0.0	0.0	0.0	0.0	0.0	25.0	Bacteria; Proteobacteria; Alphaproteobacteria; Sphingomonadales; Sphingomonadaceae; Sandaracinobacter
Otu0356	0.0	0.0	0.0	25.0	0.0	0.0	0.0	0.0	Bacteria; Proteobacteria; Alphaproteobacteria; Alphaproteobacteria_incertae_sedis; Geminicoccus; Geminicoccus_unclassified
Otu0357	0.0	0.0	0.0	0.0	0.0	0.0	0.0	25.0	Bacteria; Proteobacteria; Gammaproteobacteria; Pseudomonadales; Moraxellaceae; Moraxella
Otu0358	0.0	0.0	0.0	0.0	0.0	0.0	25.0	0.0	Bacteria; Proteobacteria; Alphaproteobacteria; Rhizobiales; Bradyrhizobiaceae; Bradyrhizobium
Otu0359	0.0	0.0	0.0	0.0	0.0	0.0	25.0	0.0	Bacteria; Firmicutes; Bacilli; Bacillales; Paenibacillaceae_1; Paenibacillus
Otu0360	24.0	0.0	0.0	0.0	0.0	0.0	0.0	0.0	Bacteria; Actinobacteria; Actinobacteria; Actinomycetales; Geodermatophilaceae; Blastococcus
Otu0361	0.0	0.0	0.0	24.0	0.0	0.0	0.0	0.0	Bacteria; Firmicutes; Bacilli; Lactobacillales; Aerococcaceae; Aerococcus
Otu0362	24.0	0.0	0.0	0.0	0.0	0.0	0.0	0.0	Bacteria; Proteobacteria; Gammaproteobacteria; Xanthomonadales; Xanthomonadaceae; Dyella
Otu0363	1.0	0.0	0.0	23.0	0.0	0.0	0.0	0.0	Bacteria; Bacteroidetes; Bacteroidia; Bacteroidales; Bacteroidaceae; Bacteroides
Otu0364	0.0	0.0	0.0	0.0	0.0	0.0	24.0	0.0	Bacteria; Proteobacteria; Betaproteobacteria; Burkholderiales; Burkholderiaceae; Cupriavidus
Otu0365	0.0	0.0	0.0	24.0	0.0	0.0	0.0	0.0	Bacteria; Proteobacteria; Alphaproteobacteria; Rhizobiales; Beijerinckiaceae; Chelatococcus
Otu0366	0.0	0.0	0.0	0.0	0.0	0.0	0.0	23.0	Bacteria; Firmicutes; Clostridia; Clostridiales; Incertae_Sedis_XI; Murdochiella
Otu0367	0.0	0.0	0.0	0.0	0.0	0.0	23.0	0.0	Bacteria; Bacteria_unclassified; Bacteria_unclassified; Bacteria_unclassified; Bacteria_unclassified; Bacteria_unclassified
Otu0368	23.0	0.0	0.0	0.0	0.0	0.0	0.0	0.0	Bacteria; Bacteroidetes; Sphingobacteriia; Sphingobacteriales; Sphingobacteriaceae; Sphingobacterium
Otu0369	0.0	0.0	0.0	23.0	0.0	0.0	0.0	0.0	Bacteria; Bacteria_unclassified; Bacteria_unclassified; Bacteria_unclassified; Bacteria_unclassified; Bacteria_unclassified
Otu0370	0.0	0.0	0.0	23.0	0.0	0.0	0.0	0.0	Bacteria; Actinobacteria; Actinobacteria; Actinomycetales; Nakamurellaceae; Nakamurella
Otu0371	0.0	0.0	0.0	0.0	0.0	0.0	23.0	0.0	Archaea; Euryarchaeota; Thermococci; Thermococcales; Thermococcaceae; Pyrococcus
Otu0372	23.0	0.0	0.0	0.0	0.0	0.0	0.0	0.0	Bacteria; Proteobacteria; Alphaproteobacteria; Rhodospirillales; Acetobacteraceae; Acetobacteraceae_unclassified
Otu0373	0.0	0.0	0.0	0.0	0.0	23.0	0.0	0.0	Bacteria; Proteobacteria; Gammaproteobacteria; Enterobacteriales; Enterobacteriaceae; Pantoea
Otu0374	22.0	0.0	0.0	0.0	0.0	0.0	0.0	0.0	Bacteria; Proteobacteria; Betaproteobacteria; Burkholderiales; Comamonadaceae; Comamonadaceae_unclassified
Otu0375	0.0	0.0	0.0	22.0	0.0	0.0	0.0	0.0	Bacteria; Firmicutes; Bacilli; Bacillales; Staphylococcaceae; Staphylococcus
Otu0376	0.0	0.0	0.0	0.0	0.0	22.0	0.0	0.0	Bacteria; Actinobacteria; Actinobacteria; Actinomycetales; Nocardioidaceae; Nocardioides
Otu0377	0.0	0.0	0.0	0.0	0.0	0.0	0.0	22.0	Bacteria; Actinobacteria; Actinobacteria; Actinomycetales; Micrococcaceae; Micrococcaceae_unclassified
Otu0378	22.0	0.0	0.0	0.0	0.0	0.0	0.0	0.0	Bacteria; Actinobacteria; Actinobacteria; Actinomycetales; Actinomycetales_unclassified; Actinomycetales_unclassified
Otu0379	7.0	0.0	0.0	0.0	0.0	14.0	0.0	0.0	Bacteria; Firmicutes; Bacilli; Bacillales; Planococcaceae; Planococcaceae_unclassified
Otu0380	0.0	0.0	0.0	21.0	0.0	0.0	0.0	0.0	Bacteria; Proteobacteria; Alphaproteobacteria; Rhizobiales; Hyphomicrobiaceae; Devosia
Otu0381	0.0	0.0	0.0	21.0	0.0	0.0	0.0	0.0	Bacteria; Proteobacteria; Gammaproteobacteria; Pseudomonadales; Pseudomonadaceae; Pseudomonadaceae_unclassified
Otu0382	0.0	0.0	0.0	0.0	0.0	0.0	21.0	0.0	Bacteria; Firmicutes; Negativicutes; Selenomonadales; Veillonellaceae; Veillonellaceae_unclassified
Otu0383	0.0	0.0	0.0	21.0	0.0	0.0	0.0	0.0	Bacteria; Proteobacteria; Gammaproteobacteria; Pseudomonadales; Pseudomonadaceae; Pseudomonas
Otu0384	0.0	21.0	0.0	0.0	0.0	0.0	0.0	0.0	Bacteria; Proteobacteria; Gammaproteobacteria; Pseudomonadales; Pseudomonadaceae; Pseudomonas
Otu0385	0.0	0.0	0.0	0.0	21.0	0.0	0.0	0.0	Bacteria; Proteobacteria; Gammaproteobacteria; Xanthomonadales; Xanthomonadaceae; Xanthomonadaceae_unclassified
Otu0386	0.0	0.0	0.0	0.0	0.0	0.0	0.0	20.0	Bacteria; Proteobacteria; Gammaproteobacteria; Xanthomonadales; Xanthomonadaceae; Dyella
Otu0387	0.0	0.0	0.0	20.0	0.0	0.0	0.0	0.0	Bacteria; Bacteria_unclassified; Bacteria_unclassified; Bacteria_unclassified; Bacteria_unclassified; Bacteria_unclassified
Otu0388	0.0	0.0	0.0	0.0	20.0	0.0	0.0	0.0	Bacteria; Proteobacteria; Alphaproteobacteria; Rhodospirillales; Acetobacteraceae; Acetobacteraceae_unclassified
Otu0389	0.0	0.0	20.0	0.0	0.0	0.0	0.0	0.0	Bacteria; Bacteroidetes; Sphingobacteriia; Sphingobacteriales; Sphingobacteriaceae; Sphingobacteriaceae_unclassified
Otu0390	0.0	0.0	0.0	20.0	0.0	0.0	0.0	0.0	Bacteria; Proteobacteria; Alphaproteobacteria; Rhodospirillales; Acetobacteraceae; Acetobacteraceae_unclassified
Otu0391	0.0	0.0	0.0	20.0	0.0	0.0	0.0	0.0	Bacteria; Actinobacteria; Actinobacteria; Actinomycetales; Corynebacteriaceae; Corynebacterium
Otu0392	0.0	0.0	0.0	0.0	19.0	0.0	0.0	0.0	Bacteria; Fusobacteria; Fusobacteriia; Fusobacteriales; Fusobacteriaceae; Fusobacterium
Otu0393	0.0	0.0	0.0	19.0	0.0	0.0	0.0	0.0	Bacteria; Proteobacteria; Alphaproteobacteria; Rhizobiales; Hyphomicrobiaceae; Hyphomicrobiaceae_unclassified
Otu0394	0.0	0.0	0.0	0.0	0.0	0.0	0.0	19.0	Bacteria; Firmicutes; Clostridia; Clostridiales; Lachnospiraceae; Lachnoanaerobaculum
Otu0395	0.0	0.0	0.0	0.0	19.0	0.0	0.0	0.0	Bacteria; Proteobacteria; Gammaproteobacteria; Pseudomonadales; Pseudomonadaceae; Pseudomonadaceae_unclassified
Otu0396	19.0	0.0	0.0	0.0	0.0	0.0	0.0	0.0	Bacteria; Actinobacteria; Actinobacteria; Actinobacteria_unclassified; Actinobacteria_unclassified; Actinobacteria_unclassified
Otu0397	19.0	0.0	0.0	0.0	0.0	0.0	0.0	0.0	Bacteria; Proteobacteria; Alphaproteobacteria; Caulobacterales; Caulobacteraceae; Brevundimonas
Otu0398	0.0	0.0	0.0	0.0	0.0	0.0	19.0	0.0	Bacteria; Proteobacteria; Gammaproteobacteria; Pseudomonadales; Pseudomonadaceae; Pseudomonas
Otu0399	0.0	0.0	0.0	0.0	0.0	0.0	0.0	19.0	Bacteria; Firmicutes; Clostridia; Clostridiales; Ruminococcaceae; Clostridium_IV
Otu0400	18.0	0.0	0.0	0.0	0.0	0.0	0.0	0.0	Bacteria; Actinobacteria; Actinobacteria; Actinomycetales; Actinomycetaceae; Actinomyces
Otu0401	18.0	0.0	0.0	0.0	0.0	0.0	0.0	0.0	Bacteria; Proteobacteria; Gammaproteobacteria; Pseudomonadales; Moraxellaceae; Acinetobacter
Otu0402	18.0	0.0	0.0	0.0	0.0	0.0	0.0	0.0	Bacteria; Proteobacteria; Betaproteobacteria; Burkholderiales; Oxalobacteraceae; Janthinobacterium
Otu0403	0.0	0.0	0.0	18.0	0.0	0.0	0.0	0.0	Bacteria; Proteobacteria; Alphaproteobacteria; Alphaproteobacteria_unclassified; Alphaproteobacteria_unclassified; Alphaproteobacteria_unclassified
Otu0404	0.0	0.0	0.0	18.0	0.0	0.0	0.0	0.0	Bacteria; Proteobacteria; Alphaproteobacteria; Rhizobiales; Methylobacteriaceae; Methylobacterium
Otu0405	17.0	0.0	0.0	0.0	0.0	0.0	0.0	0.0	Bacteria; Proteobacteria; Gammaproteobacteria; Enterobacteriales; Enterobacteriaceae; Enterobacteriaceae_unclassified
Otu0406	0.0	0.0	0.0	17.0	0.0	0.0	0.0	0.0	Bacteria; Actinobacteria; Actinobacteria; Actinomycetales; Micrococcaceae; Arthrobacter
Otu0407	6.0	0.0	0.0	11.0	0.0	0.0	0.0	0.0	Bacteria; Proteobacteria; Gammaproteobacteria; Pseudomonadales; Pseudomonadaceae; Pseudomonas
Otu0408	0.0	0.0	0.0	0.0	0.0	0.0	0.0	17.0	Bacteria; Firmicutes; Clostridia; Clostridiales; Ruminococcaceae; Butyricicoccus
Otu0409	0.0	0.0	0.0	13.0	0.0	0.0	4.0	0.0	Bacteria; Proteobacteria; Alphaproteobacteria; Rhodospirillales; Acetobacteraceae; Roseomonas
Otu0410	0.0	0.0	0.0	17.0	0.0	0.0	0.0	0.0	Bacteria; Actinobacteria; Actinobacteria; Actinomycetales; Actinomycetaceae; Actinomyces
Otu0411	0.0	0.0	0.0	0.0	0.0	0.0	0.0	17.0	Bacteria; Proteobacteria; Alphaproteobacteria; Rhodospirillales; Acetobacteraceae; Acetobacteraceae_unclassified
Otu0412	0.0	0.0	0.0	17.0	0.0	0.0	0.0	0.0	Bacteria; Actinobacteria; Actinobacteria; Actinomycetales; Micrococcaceae; Rothia
Otu0413	0.0	0.0	0.0	4.0	0.0	0.0	12.0	0.0	Bacteria; Actinobacteria; Actinobacteria; Actinomycetales; Geodermatophilaceae; Blastococcus
Otu0414	0.0	0.0	0.0	0.0	0.0	16.0	0.0	0.0	Bacteria; Proteobacteria; Betaproteobacteria; Burkholderiales; Oxalobacteraceae; Oxalobacteraceae_unclassified
Otu0415	0.0	0.0	0.0	16.0	0.0	0.0	0.0	0.0	Bacteria; Bacteroidetes; Bacteroidia; Bacteroidales; Bacteroidaceae; Bacteroides
Otu0416	0.0	0.0	0.0	16.0	0.0	0.0	0.0	0.0	Bacteria; Proteobacteria; Alphaproteobacteria; Sphingomonadales; Sphingomonadaceae; Sphingomonas
Otu0417	0.0	0.0	0.0	16.0	0.0	0.0	0.0	0.0	Bacteria; Firmicutes; Clostridia; Clostridiales; Ruminococcaceae; Faecalibacterium
Otu0418	0.0	0.0	0.0	0.0	0.0	14.0	0.0	2.0	Bacteria; Proteobacteria; Alphaproteobacteria; Rhodospirillales; Acetobacteraceae; Acetobacteraceae_unclassified
Otu0419	3.0	0.0	0.0	13.0	0.0	0.0	0.0	0.0	Bacteria; Actinobacteria; Actinobacteria; Actinomycetales; Actinomycetales_unclassified; Actinomycetales_unclassified
Otu0420	0.0	0.0	0.0	16.0	0.0	0.0	0.0	0.0	Bacteria; Bacteroidetes; Cytophagia; Cytophagales; Cytophagaceae; Adhaeribacter
Otu0421	0.0	0.0	0.0	0.0	0.0	0.0	12.0	4.0	Bacteria; Actinobacteria; Actinobacteria; Actinomycetales; Actinomycetales_unclassified; Actinomycetales_unclassified
Otu0422	0.0	0.0	0.0	16.0	0.0	0.0	0.0	0.0	Bacteria; Actinobacteria; Actinobacteria; Actinomycetales; Nakamurellaceae; Nakamurella
Otu0423	0.0	0.0	0.0	16.0	0.0	0.0	0.0	0.0	Bacteria; Actinobacteria; Actinobacteria; Actinomycetales; Microbacteriaceae; Microbacterium
Otu0424	0.0	0.0	0.0	16.0	0.0	0.0	0.0	0.0	Bacteria; Proteobacteria; Betaproteobacteria; Burkholderiales; Burkholderiales_incertae_sedis; Aquabacterium
Otu0425	0.0	0.0	0.0	15.0	0.0	0.0	0.0	0.0	Bacteria; Proteobacteria; Gammaproteobacteria; Xanthomonadales; Xanthomonadaceae; Lysobacter
Otu0426	0.0	0.0	0.0	15.0	0.0	0.0	0.0	0.0	Bacteria; Proteobacteria; Alphaproteobacteria; Rhodospirillales; Acetobacteraceae; Acetobacteraceae_unclassified
Otu0427	0.0	0.0	0.0	0.0	0.0	0.0	15.0	0.0	Bacteria; Actinobacteria; Actinobacteria; Actinomycetales; Corynebacteriaceae; Corynebacterium
Otu0428	0.0	0.0	0.0	0.0	0.0	0.0	15.0	0.0	Bacteria; Proteobacteria; Gammaproteobacteria; Alteromonadales; Pseudoalteromonadaceae; Pseudoalteromonas
Otu0429	0.0	0.0	0.0	15.0	0.0	0.0	0.0	0.0	Bacteria; Proteobacteria; Alphaproteobacteria; Rhodospirillales; Acetobacteraceae; Acetobacteraceae_unclassified
Otu0430	15.0	0.0	0.0	0.0	0.0	0.0	0.0	0.0	Bacteria; Firmicutes; Clostridia; Clostridiales; Peptostreptococcaceae; Clostridium_XI
Otu0431	0.0	0.0	0.0	15.0	0.0	0.0	0.0	0.0	Bacteria; Proteobacteria; Alphaproteobacteria; Rhodobacterales; Rhodobacteraceae; Rubellimicrobium
Otu0432	0.0	0.0	0.0	15.0	0.0	0.0	0.0	0.0	Bacteria; Firmicutes; Bacilli; Bacillales; Bacillales_unclassified; Bacillales_unclassified
Otu0433	15.0	0.0	0.0	0.0	0.0	0.0	0.0	0.0	Bacteria; Bacteria_unclassified; Bacteria_unclassified; Bacteria_unclassified; Bacteria_unclassified; Bacteria_unclassified
Otu0434	0.0	0.0	0.0	14.0	0.0	0.0	0.0	0.0	Bacteria; Bacteroidetes; Bacteroidia; Bacteroidales; Prevotellaceae; Prevotella
Otu0435	0.0	0.0	0.0	0.0	0.0	0.0	14.0	0.0	Bacteria; Proteobacteria; Gammaproteobacteria; Gammaproteobacteria_unclassified; Gammaproteobacteria_unclassified; Gammaproteobacteria_unclassified
Otu0436	14.0	0.0	0.0	0.0	0.0	0.0	0.0	0.0	Bacteria; Bacteroidetes; Flavobacteriia; Flavobacteriales; Flavobacteriaceae; Flavobacteriaceae_unclassified
Otu0437	14.0	0.0	0.0	0.0	0.0	0.0	0.0	0.0	Bacteria; Firmicutes; Clostridia; Clostridiales; Lachnospiraceae; Blautia
Otu0438	2.0	0.0	0.0	0.0	0.0	12.0	0.0	0.0	Bacteria; Firmicutes; Negativicutes; Selenomonadales; Veillonellaceae; Megasphaera
Otu0439	0.0	0.0	0.0	14.0	0.0	0.0	0.0	0.0	Bacteria; Firmicutes; Bacilli; Bacillales; Bacillales_unclassified; Bacillales_unclassified
Otu0440	0.0	0.0	0.0	0.0	14.0	0.0	0.0	0.0	Bacteria; Bacteria_unclassified; Bacteria_unclassified; Bacteria_unclassified; Bacteria_unclassified; Bacteria_unclassified
Otu0441	1.0	10.0	0.0	0.0	0.0	0.0	2.0	0.0	Bacteria; Proteobacteria; Betaproteobacteria; Hydrogenophilales; Hydrogenophilaceae; Hydrogenophilaceae_unclassified
Otu0442	0.0	0.0	0.0	13.0	0.0	0.0	0.0	0.0	Bacteria; Proteobacteria; Alphaproteobacteria; Rhizobiales; Methylobacteriaceae; Microvirga
Otu0443	0.0	0.0	0.0	0.0	13.0	0.0	0.0	0.0	Bacteria; Actinobacteria; Actinobacteria; Coriobacteriales; Coriobacteriaceae; Collinsella
Otu0444	13.0	0.0	0.0	0.0	0.0	0.0	0.0	0.0	Bacteria; Actinobacteria; Actinobacteria; Actinomycetales; Corynebacteriaceae; Corynebacterium
Otu0445	0.0	0.0	0.0	0.0	0.0	0.0	0.0	13.0	Bacteria; Proteobacteria; Alphaproteobacteria; Rhodospirillales; Acetobacteraceae; Belnapia
Otu0446	0.0	0.0	0.0	0.0	0.0	13.0	0.0	0.0	Bacteria; Proteobacteria; Alphaproteobacteria; Rhodobacterales; Rhodobacteraceae; Rhodobacteraceae_unclassified
Otu0447	0.0	0.0	0.0	0.0	0.0	13.0	0.0	0.0	Bacteria; Firmicutes; Clostridia; Clostridiales; Clostridiales_Incertae_Sedis_XI; Anaerococcus
Otu0448	0.0	0.0	0.0	13.0	0.0	0.0	0.0	0.0	Bacteria; Bacteroidetes; Cytophagia; Cytophagales; Cytophagaceae; Rudanella
Otu0449	0.0	0.0	0.0	1.0	11.0	0.0	0.0	0.0	Bacteria; Bacteroidetes; Bacteroidia; Bacteroidales; Porphyromonadaceae; Porphyromonas
Otu0450	0.0	0.0	0.0	12.0	0.0	0.0	0.0	0.0	Bacteria; Acidobacteria; Acidobacteria_Gp3; Gp3; Gp3_unclassified; Gp3_unclassified
Otu0451	0.0	0.0	1.0	0.0	0.0	0.0	11.0	0.0	Bacteria; Planctomycetes; Planctomycetia; Planctomycetales; Planctomycetaceae; Planctomycetaceae_unclassified
Otu0452	12.0	0.0	0.0	0.0	0.0	0.0	0.0	0.0	Bacteria; Proteobacteria; Gammaproteobacteria; Pseudomonadales; Moraxellaceae; Psychrobacter
Otu0453	0.0	0.0	0.0	12.0	0.0	0.0	0.0	0.0	Bacteria; Actinobacteria; Actinobacteria; Actinomycetales; Propionibacteriaceae; Propionibacterium
Otu0454	0.0	0.0	0.0	4.0	0.0	7.0	0.0	1.0	Bacteria; Proteobacteria; Gammaproteobacteria; Pseudomonadales; Moraxellaceae; Acinetobacter
Otu0455	12.0	0.0	0.0	0.0	0.0	0.0	0.0	0.0	Bacteria; Proteobacteria; Gammaproteobacteria; Xanthomonadales; Xanthomonadaceae; Stenotrophomonas
Otu0456	0.0	0.0	0.0	12.0	0.0	0.0	0.0	0.0	Bacteria; Bacteroidetes; Bacteroidia; Bacteroidales; Porphyromonadaceae; Barnesiella
Otu0457	0.0	0.0	0.0	0.0	0.0	0.0	0.0	12.0	Bacteria; Proteobacteria; Alphaproteobacteria; Rhizobiales; Rhizobiaceae; Rhizobium
Otu0458	0.0	0.0	0.0	11.0	0.0	0.0	0.0	0.0	Bacteria; Bacteria_unclassified; Bacteria_unclassified; Bacteria_unclassified; Bacteria_unclassified; Bacteria_unclassified
Otu0459	0.0	0.0	0.0	11.0	0.0	0.0	0.0	0.0	Bacteria; Bacteria_unclassified; Bacteria_unclassified; Bacteria_unclassified; Bacteria_unclassified; Bacteria_unclassified
Otu0460	0.0	0.0	0.0	11.0	0.0	0.0	0.0	0.0	Bacteria; Firmicutes; Bacilli; Bacillales; Bacillaceae_1; Bacillus
Otu0461	11.0	0.0	0.0	0.0	0.0	0.0	0.0	0.0	Bacteria; Proteobacteria; Gammaproteobacteria; Pseudomonadales; Moraxellaceae; Psychrobacter
Otu0462	0.0	0.0	0.0	0.0	0.0	0.0	11.0	0.0	Bacteria; Bacteroidetes; Flavobacteriia; Flavobacteriales; Flavobacteriaceae; Capnocytophaga
Otu0463	0.0	0.0	0.0	0.0	0.0	0.0	11.0	0.0	Bacteria; Firmicutes; Clostridia; Clostridiales; Lachnospiraceae; Clostridium_XlVa
Otu0464	0.0	0.0	0.0	0.0	11.0	0.0	0.0	0.0	Bacteria; Firmicutes; Clostridia; Clostridiales; Lachnospiraceae; Lachnospiraceae_unclassified
Otu0465	0.0	0.0	0.0	10.0	0.0	0.0	0.0	0.0	Bacteria; Actinobacteria; Actinobacteria; Actinomycetales; Actinomycetaceae; Arcanobacterium
Otu0466	0.0	0.0	0.0	10.0	0.0	0.0	0.0	0.0	Bacteria; Proteobacteria; Alphaproteobacteria; Rhizobiales; Phyllobacteriaceae; Phyllobacteriaceae_unclassified
Otu0467	0.0	0.0	0.0	0.0	0.0	1.0	9.0	0.0	Bacteria; Proteobacteria; Alphaproteobacteria; Rhodospirillales; Rhodospirillaceae; Magnetospirillum
Otu0468	10.0	0.0	0.0	0.0	0.0	0.0	0.0	0.0	Bacteria; Proteobacteria; Alphaproteobacteria; Rhizobiales; Xanthobacteraceae; Pseudolabrys
Otu0469	9.0	0.0	0.0	1.0	0.0	0.0	0.0	0.0	Bacteria; Proteobacteria; Gammaproteobacteria; Alteromonadales; Alteromonadaceae; Alishewanella
Otu0470	10.0	0.0	0.0	0.0	0.0	0.0	0.0	0.0	Bacteria; Proteobacteria; Gammaproteobacteria; Pseudomonadales; Pseudomonadaceae; Pseudomonas
Otu0471	0.0	0.0	0.0	10.0	0.0	0.0	0.0	0.0	Bacteria; Firmicutes; Bacilli; Bacillales; Paenibacillaceae_1; Paenibacillus
Otu0472	10.0	0.0	0.0	0.0	0.0	0.0	0.0	0.0	Bacteria; Proteobacteria; Alphaproteobacteria; Sphingomonadales; Sphingomonadaceae; Sphingomonadaceae_unclassified
Otu0473	0.0	0.0	0.0	6.0	0.0	0.0	0.0	3.0	Bacteria; Firmicutes; Clostridia; Clostridiales; Clostridiales_unclassified; Clostridiales_unclassified
Otu0474	0.0	0.0	0.0	9.0	0.0	0.0	0.0	0.0	Bacteria; Proteobacteria; Alphaproteobacteria; Rhizobiales; Phyllobacteriaceae; Phyllobacteriaceae_unclassified
Otu0475	0.0	0.0	0.0	9.0	0.0	0.0	0.0	0.0	Bacteria; Actinobacteria; Actinobacteria; Actinomycetales; Micrococcaceae; Nesterenkonia
Otu0476	0.0	0.0	0.0	9.0	0.0	0.0	0.0	0.0	Bacteria; Proteobacteria; Gammaproteobacteria; Xanthomonadales; Xanthomonadaceae; Xanthomonadaceae_unclassified
Otu0477	0.0	0.0	0.0	0.0	0.0	9.0	0.0	0.0	Bacteria; Firmicutes; Clostridia; Clostridiales; Peptostreptococcaceae; Clostridium_XI
Otu0478	0.0	0.0	0.0	9.0	0.0	0.0	0.0	0.0	Bacteria; Actinobacteria; Actinobacteria; Actinomycetales; Micromonosporaceae; Micromonosporaceae_unclassified
Otu0479	0.0	0.0	0.0	0.0	0.0	9.0	0.0	0.0	Bacteria; Proteobacteria; Alphaproteobacteria; Sphingomonadales; Sphingomonadaceae; Novosphingobium
Otu0480	0.0	0.0	0.0	0.0	0.0	9.0	0.0	0.0	Bacteria; Proteobacteria; Alphaproteobacteria; Rhizobiales; Rhizobiales_unclassified; Rhizobiales_unclassified
Otu0481	0.0	0.0	0.0	8.0	0.0	0.0	0.0	0.0	Bacteria; Firmicutes; Clostridia; Clostridiales; Lachnospiraceae; Butyrivibrio
Otu0482	0.0	0.0	0.0	0.0	8.0	0.0	0.0	0.0	Bacteria; Bacteroidetes; Cytophagia; Cytophagales; Cytophagaceae; Hymenobacter
Otu0483	0.0	0.0	0.0	8.0	0.0	0.0	0.0	0.0	Bacteria; Firmicutes; Clostridia; Clostridiales; Lachnospiraceae; Lachnospiraceae_unclassified
Otu0484	0.0	0.0	0.0	0.0	0.0	0.0	8.0	0.0	Bacteria; Firmicutes; Bacilli; Lactobacillales; Aerococcaceae; Abiotrophia
Otu0485	0.0	0.0	0.0	8.0	0.0	0.0	0.0	0.0	Bacteria; Firmicutes; Clostridia; Clostridiales; Clostridiaceae_1; Clostridium_sensu_stricto
Otu0486	0.0	0.0	0.0	0.0	7.0	0.0	0.0	1.0	Bacteria; Actinobacteria; Actinobacteria; Actinomycetales; Actinomycetales_unclassified; Actinomycetales_unclassified
Otu0487	0.0	0.0	7.0	0.0	0.0	0.0	0.0	0.0	Bacteria; Actinobacteria; Actinobacteria; Actinomycetales; Actinomycetales_unclassified; Actinomycetales_unclassified
Otu0488	0.0	0.0	0.0	7.0	0.0	0.0	0.0	0.0	Bacteria; Proteobacteria; Gammaproteobacteria; Pseudomonadales; Pseudomonadaceae; Pseudomonas
Otu0489	0.0	0.0	0.0	0.0	0.0	0.0	0.0	7.0	Bacteria; Bacteroidetes; Sphingobacteriia; Sphingobacteriales; Sphingobacteriaceae; Pedobacter
Otu0490	7.0	0.0	0.0	0.0	0.0	0.0	0.0	0.0	Bacteria; Firmicutes; Bacilli; Bacillales; Bacillales_unclassified; Bacillales_unclassified
Otu0491	0.0	0.0	0.0	7.0	0.0	0.0	0.0	0.0	Bacteria; Firmicutes; Bacilli; Lactobacillales; Lactobacillaceae; Lactobacillus
Otu0492	6.0	0.0	0.0	1.0	0.0	0.0	0.0	0.0	Bacteria; Proteobacteria; Betaproteobacteria; Burkholderiales; Burkholderiales_unclassified; Burkholderiales_unclassified
Otu0493	0.0	7.0	0.0	0.0	0.0	0.0	0.0	0.0	Bacteria; Bacteria_unclassified; Bacteria_unclassified; Bacteria_unclassified; Bacteria_unclassified; Bacteria_unclassified
Otu0494	0.0	0.0	0.0	0.0	0.0	7.0	0.0	0.0	Bacteria; Actinobacteria; Actinobacteria; Actinomycetales; Nocardioidaceae; Nocardioides
Otu0495	0.0	0.0	0.0	0.0	0.0	0.0	0.0	7.0	Bacteria; Chloroflexi; Chloroflexi_unclassified; Chloroflexi_unclassified; Chloroflexi_unclassified; Chloroflexi_unclassified
Otu0496	0.0	0.0	0.0	0.0	0.0	0.0	0.0	6.0	Bacteria; Firmicutes; Negativicutes; Selenomonadales; Veillonellaceae; Dialister
Otu0497	0.0	0.0	0.0	6.0	0.0	0.0	0.0	0.0	Bacteria; Bacteroidetes; Flavobacteriia; Flavobacteriales; Flavobacteriaceae; Flavobacterium
Otu0498	0.0	0.0	0.0	6.0	0.0	0.0	0.0	0.0	Bacteria; Proteobacteria; Deltaproteobacteria; Bdellovibrionales; Bdellovibrionaceae; Bdellovibrio
Otu0499	0.0	0.0	0.0	1.0	5.0	0.0	0.0	0.0	Bacteria; Proteobacteria; Alphaproteobacteria; Rhizobiales; Brucellaceae; Brucellaceae_unclassified
Otu0500	6.0	0.0	0.0	0.0	0.0	0.0	0.0	0.0	Bacteria; Bacteroidetes; Cytophagia; Cytophagales; Cytophagaceae; Hymenobacter
Otu0501	0.0	0.0	0.0	6.0	0.0	0.0	0.0	0.0	Bacteria; Proteobacteria; Alphaproteobacteria; Rhodobacterales; Rhodobacteraceae; Rhodobacteraceae_unclassified
Otu0502	0.0	0.0	0.0	6.0	0.0	0.0	0.0	0.0	Bacteria; Proteobacteria; Alphaproteobacteria; Sphingomonadales; Sphingomonadaceae; Sphingomonas
Otu0503	0.0	0.0	0.0	0.0	0.0	6.0	0.0	0.0	Bacteria; Bacteroidetes; Cytophagia; Cytophagales; Cytophagaceae; Adhaeribacter
Otu0504	0.0	0.0	0.0	0.0	0.0	0.0	0.0	6.0	Bacteria; Proteobacteria; Alphaproteobacteria; Sphingomonadales; Sphingomonadaceae; Novosphingobium
Otu0505	0.0	0.0	0.0	6.0	0.0	0.0	0.0	0.0	Bacteria; Bacteroidetes; Bacteroidia; Bacteroidales; Prevotellaceae; Prevotellaceae_unclassified
Otu0506	0.0	0.0	0.0	0.0	0.0	0.0	6.0	0.0	Bacteria; Actinobacteria; Actinobacteria; Actinomycetales; Corynebacteriaceae; Turicella
Otu0507	0.0	0.0	0.0	6.0	0.0	0.0	0.0	0.0	Bacteria; Actinobacteria; Actinobacteria; Actinomycetales; Actinomycetales_unclassified; Actinomycetales_unclassified
Otu0508	0.0	0.0	0.0	6.0	0.0	0.0	0.0	0.0	Bacteria; Proteobacteria; Alphaproteobacteria; Sphingomonadales; Sphingomonadaceae; Sphingobium
Otu0509	0.0	0.0	0.0	0.0	0.0	6.0	0.0	0.0	Bacteria; Firmicutes; Clostridia; Clostridiales; Lachnospiraceae; Clostridium_XlVb
Otu0510	6.0	0.0	0.0	0.0	0.0	0.0	0.0	0.0	Bacteria; Actinobacteria; Actinobacteria; Acidimicrobiales; Acidimicrobiaceae; Ilumatobacter
Otu0511	0.0	0.0	0.0	5.0	0.0	0.0	0.0	0.0	Bacteria; Proteobacteria; Alphaproteobacteria; Caulobacterales; Caulobacteraceae; Caulobacter
Otu0512	5.0	0.0	0.0	0.0	0.0	0.0	0.0	0.0	Bacteria; Bacteria_unclassified; Bacteria_unclassified; Bacteria_unclassified; Bacteria_unclassified; Bacteria_unclassified
Otu0513	5.0	0.0	0.0	0.0	0.0	0.0	0.0	0.0	Bacteria; Firmicutes; Clostridia; Clostridiales; Clostridiales_Incertae_Sedis_XIII; Clostridiales_Incertae_Sedis_XIII_unclassified
Otu0514	0.0	0.0	0.0	0.0	0.0	0.0	5.0	0.0	Bacteria; Proteobacteria; Betaproteobacteria; Burkholderiales; Burkholderiales_incertae_sedis; Tepidimonas
Otu0515	0.0	0.0	0.0	5.0	0.0	0.0	0.0	0.0	Bacteria; Armatimonadetes; Armatimonadetes_gp5; Armatimonadetes_gp5_unclassified; Armatimonadetes_gp5_unclassified; Armatimonadetes_gp5_unclassified
Otu0516	0.0	0.0	0.0	5.0	0.0	0.0	0.0	0.0	Bacteria; Bacteria_unclassified; Bacteria_unclassified; Bacteria_unclassified; Bacteria_unclassified; Bacteria_unclassified
Otu0517	0.0	0.0	0.0	5.0	0.0	0.0	0.0	0.0	Bacteria; Proteobacteria; Gammaproteobacteria; Enterobacteriales; Enterobacteriaceae; Enterobacteriaceae_unclassified
Otu0518	0.0	0.0	0.0	5.0	0.0	0.0	0.0	0.0	Bacteria; Proteobacteria; Gammaproteobacteria; Pseudomonadales; Pseudomonadaceae; Pseudomonas
Otu0519	5.0	0.0	0.0	0.0	0.0	0.0	0.0	0.0	Bacteria; Proteobacteria; Gammaproteobacteria; Enterobacteriales; Enterobacteriaceae; Enterobacteriaceae_unclassified
Otu0520	4.0	0.0	0.0	0.0	0.0	0.0	0.0	0.0	Bacteria; Actinobacteria; Actinobacteria; Actinomycetales; Geodermatophilaceae; Geodermatophilaceae_unclassified
Otu0521	4.0	0.0	0.0	0.0	0.0	0.0	0.0	0.0	Bacteria; Firmicutes; Clostridia; Clostridiales; Lachnospiraceae; Lachnospiraceae_unclassified
Otu0522	0.0	0.0	0.0	4.0	0.0	0.0	0.0	0.0	Bacteria; Fusobacteria; Fusobacteriia; Fusobacteriales; Leptotrichiaceae; Leptotrichia
Otu0523	4.0	0.0	0.0	0.0	0.0	0.0	0.0	0.0	Bacteria; Proteobacteria; Epsilonproteobacteria; Campylobacterales; Campylobacteraceae; Arcobacter
Otu0524	0.0	0.0	0.0	0.0	0.0	0.0	0.0	4.0	Bacteria; Proteobacteria; Alphaproteobacteria; Rhizobiales; Rhizobiaceae; Rhizobium
Otu0525	0.0	0.0	0.0	0.0	0.0	4.0	0.0	0.0	Bacteria; Firmicutes; Clostridia; Clostridiales; Lachnospiraceae; Roseburia
Otu0526	0.0	0.0	0.0	0.0	0.0	0.0	4.0	0.0	Bacteria; Proteobacteria; Gammaproteobacteria; Enterobacteriales; Enterobacteriaceae; Enterobacteriaceae_unclassified
Otu0527	1.0	0.0	0.0	2.0	0.0	0.0	0.0	0.0	Bacteria; Firmicutes; Clostridia; Clostridiales; Ruminococcaceae; Ruminococcaceae_unclassified
Otu0528	3.0	0.0	0.0	0.0	0.0	0.0	0.0	0.0	Bacteria; Firmicutes; Clostridia; Clostridia_unclassified; Clostridia_unclassified; Clostridia_unclassified
Otu0529	3.0	0.0	0.0	0.0	0.0	0.0	0.0	0.0	Bacteria; Proteobacteria; Gammaproteobacteria; Pseudomonadales; Pseudomonadaceae; Pseudomonas
Otu0530	0.0	1.0	0.0	1.0	0.0	0.0	1.0	0.0	Bacteria; Proteobacteria; Gammaproteobacteria; Orbales; Orbaceae; Orbaceae_unclassified
Otu0531	0.0	0.0	0.0	3.0	0.0	0.0	0.0	0.0	Bacteria; Firmicutes; Bacilli; Lactobacillales; Lactobacillaceae; Lactobacillus
Otu0532	0.0	0.0	0.0	3.0	0.0	0.0	0.0	0.0	Bacteria; Bacteroidetes; Sphingobacteriia; Sphingobacteriales; Sphingobacteriaceae; Pedobacter
Otu0533	0.0	0.0	0.0	3.0	0.0	0.0	0.0	0.0	Bacteria; Actinobacteria; Actinobacteria; Actinomycetales; Corynebacteriaceae; Corynebacterium
Otu0534	0.0	0.0	0.0	3.0	0.0	0.0	0.0	0.0	Bacteria; Actinobacteria; Actinobacteria; Actinomycetales; Dermabacteraceae; Dermabacter
Otu0535	0.0	0.0	0.0	3.0	0.0	0.0	0.0	0.0	Bacteria; Bacteroidetes; Bacteroidia; Bacteroidales; Prevotellaceae; Prevotella
Otu0536	0.0	0.0	0.0	3.0	0.0	0.0	0.0	0.0	Bacteria; Proteobacteria; Alphaproteobacteria; Sphingomonadales; Sphingomonadaceae; Sphingomonas
Otu0537	0.0	0.0	0.0	2.0	1.0	0.0	0.0	0.0	Bacteria; Proteobacteria; Gammaproteobacteria; Gammaproteobacteria_unclassified; Gammaproteobacteria_unclassified; Gammaproteobacteria_unclassified
Otu0538	0.0	0.0	0.0	3.0	0.0	0.0	0.0	0.0	Bacteria; Actinobacteria; Actinobacteria; Actinomycetales; Actinomycetaceae; Actinomyces
Otu0539	0.0	0.0	0.0	0.0	3.0	0.0	0.0	0.0	Bacteria; Actinobacteria; Actinobacteria; Actinomycetales; Cellulomonadaceae; Cellulomonas
Otu0540	0.0	0.0	0.0	0.0	3.0	0.0	0.0	0.0	Bacteria; Aquificae; Aquificae; Aquificales; Aquificaceae; Hydrogenobacter
Otu0541	1.0	0.0	0.0	2.0	0.0	0.0	0.0	0.0	Bacteria; Proteobacteria; Alphaproteobacteria; Alphaproteobacteria_unclassified; Alphaproteobacteria_unclassified; Alphaproteobacteria_unclassified
Otu0542	0.0	0.0	0.0	3.0	0.0	0.0	0.0	0.0	Bacteria; Proteobacteria; Betaproteobacteria; Burkholderiales; Oxalobacteraceae; Oxalobacteraceae_unclassified
Otu0543	0.0	0.0	0.0	0.0	0.0	0.0	0.0	3.0	Bacteria; Bacteria_unclassified; Bacteria_unclassified; Bacteria_unclassified; Bacteria_unclassified; Bacteria_unclassified
Otu0544	3.0	0.0	0.0	0.0	0.0	0.0	0.0	0.0	Bacteria; Proteobacteria; Alphaproteobacteria; Sphingomonadales; Sphingomonadaceae; Sphingomonadaceae_unclassified
Otu0545	3.0	0.0	0.0	0.0	0.0	0.0	0.0	0.0	Bacteria; Firmicutes; Clostridia; Clostridiales; Clostridiaceae_1; Clostridium_sensu_stricto
Otu0546	0.0	0.0	3.0	0.0	0.0	0.0	0.0	0.0	Bacteria; Actinobacteria; Actinobacteria; Actinomycetales; Nocardioidaceae; Nocardioides
Otu0547	0.0	0.0	0.0	3.0	0.0	0.0	0.0	0.0	Bacteria; Proteobacteria; Gammaproteobacteria; Pseudomonadales; Pseudomonadaceae; Pseudomonas
Otu0548	0.0	0.0	0.0	0.0	0.0	3.0	0.0	0.0	Bacteria; Actinobacteria; Actinobacteria; Actinomycetales; Microbacteriaceae; Agromyces
Otu0549	0.0	0.0	0.0	0.0	0.0	3.0	0.0	0.0	Bacteria; Firmicutes; Clostridia; Clostridia_unclassified; Clostridia_unclassified; Clostridia_unclassified
Otu0550	0.0	0.0	0.0	0.0	0.0	3.0	0.0	0.0	Bacteria; Bacteroidetes; Bacteroidia; Bacteroidales; Porphyromonadaceae; Porphyromonadaceae_unclassified
Otu0551	0.0	0.0	0.0	0.0	0.0	0.0	0.0	3.0	Bacteria; Acidobacteria; Acidobacteria_Gp4; Acidobacteria_Gp4_unclassified; Acidobacteria_Gp4_unclassified; Acidobacteria_Gp4_unclassified
Otu0552	0.0	0.0	0.0	0.0	0.0	3.0	0.0	0.0	Bacteria; Actinobacteria; Actinobacteria; Actinomycetales; Dietziaceae; Dietzia
Otu0553	0.0	0.0	0.0	0.0	0.0	0.0	3.0	0.0	Bacteria; Firmicutes; Clostridia; Clostridiales; Clostridiales_unclassified; Clostridiales_unclassified
Otu0554	0.0	0.0	0.0	0.0	0.0	0.0	3.0	0.0	Bacteria; Firmicutes; Clostridia; Clostridiales; Lachnospiraceae; Roseburia
Otu0555	0.0	0.0	0.0	0.0	0.0	0.0	3.0	0.0	Bacteria; Proteobacteria; Gammaproteobacteria; Pseudomonadales; Pseudomonadaceae; Pseudomonas
Otu0556	0.0	0.0	0.0	0.0	0.0	0.0	0.0	3.0	Bacteria; Firmicutes; Clostridia; Clostridiales; Ruminococcaceae; Ruminococcaceae_unclassified
Otu0557	3.0	0.0	0.0	0.0	0.0	0.0	0.0	0.0	Bacteria; Proteobacteria; Gammaproteobacteria; Pseudomonadales; Pseudomonadaceae; Pseudomonas
Otu0558	0.0	0.0	3.0	0.0	0.0	0.0	0.0	0.0	Bacteria; Firmicutes; Bacilli; Lactobacillales; Carnobacteriaceae; Dolosigranulum
Otu0559	0.0	3.0	0.0	0.0	0.0	0.0	0.0	0.0	Bacteria; Gemmatimonadetes; Gemmatimonadetes; Gemmatimonadales; Gemmatimonadaceae; Gemmatimonas
Otu0560	0.0	0.0	0.0	3.0	0.0	0.0	0.0	0.0	Bacteria; Actinobacteria; Actinobacteria; Actinomycetales; Corynebacteriaceae; Corynebacterium
Otu0561	0.0	0.0	0.0	0.0	0.0	0.0	0.0	3.0	Bacteria; Acidobacteria; Acidobacteria_Gp3; Gp3; Gp3_unclassified; Gp3_unclassified
Otu0562	0.0	0.0	0.0	0.0	0.0	0.0	0.0	3.0	Bacteria; Proteobacteria; Alphaproteobacteria; Rhizobiales; Bradyrhizobiaceae; Bradyrhizobiaceae_unclassified
Otu0563	0.0	0.0	0.0	2.0	0.0	0.0	0.0	0.0	Bacteria; Bacteroidetes; Cytophagia; Cytophagales; Cytophagaceae; Hymenobacter
Otu0564	1.0	0.0	0.0	0.0	1.0	0.0	0.0	0.0	Bacteria; Bacteria_unclassified; Bacteria_unclassified; Bacteria_unclassified; Bacteria_unclassified; Bacteria_unclassified
Otu0565	0.0	1.0	0.0	0.0	0.0	0.0	1.0	0.0	Bacteria; Bacteria_unclassified; Bacteria_unclassified; Bacteria_unclassified; Bacteria_unclassified; Bacteria_unclassified
Otu0566	0.0	2.0	0.0	0.0	0.0	0.0	0.0	0.0	Bacteria; Firmicutes; Bacilli; Lactobacillales; Carnobacteriaceae; Carnobacterium
Otu0567	2.0	0.0	0.0	0.0	0.0	0.0	0.0	0.0	Bacteria; Proteobacteria; Gammaproteobacteria; Pseudomonadales; Pseudomonadaceae; Pseudomonadaceae_unclassified
Otu0568	0.0	0.0	2.0	0.0	0.0	0.0	0.0	0.0	Bacteria; Firmicutes; Clostridia; Clostridiales; Lachnospiraceae; Coprococcus
Otu0569	0.0	0.0	0.0	0.0	0.0	2.0	0.0	0.0	Bacteria; Firmicutes; Clostridia; Clostridiales; Ruminococcaceae; Faecalibacterium
Otu0570	0.0	0.0	0.0	2.0	0.0	0.0	0.0	0.0	Bacteria; Firmicutes; Clostridia; Clostridiales; Clostridiales_Incertae_Sedis_XI; Peptoniphilus
Otu0571	0.0	0.0	0.0	0.0	2.0	0.0	0.0	0.0	Bacteria; Bacteroidetes; Bacteroidia; Bacteroidales; Prevotellaceae; Prevotellaceae_unclassified
Otu0572	0.0	0.0	0.0	0.0	0.0	2.0	0.0	0.0	Bacteria; Proteobacteria; Gammaproteobacteria; Pseudomonadales; Pseudomonadaceae; Pseudomonas
Otu0573	0.0	0.0	0.0	0.0	0.0	2.0	0.0	0.0	Bacteria; SR1; SR1_unclassified; SR1_unclassified; SR1_unclassified; SR1_unclassified
Otu0574	0.0	0.0	0.0	0.0	0.0	2.0	0.0	0.0	Bacteria; Firmicutes; Bacilli; Bacillales; Bacillales_Incertae_Sedis_XI; Gemella
Otu0575	0.0	0.0	0.0	0.0	0.0	2.0	0.0	0.0	Bacteria; Bacteroidetes; Bacteroidia; Bacteroidales; Porphyromonadaceae; Parabacteroides
Otu0576	2.0	0.0	0.0	0.0	0.0	0.0	0.0	0.0	Bacteria; Bacteria_unclassified; Bacteria_unclassified; Bacteria_unclassified; Bacteria_unclassified; Bacteria_unclassified
Otu0577	0.0	0.0	0.0	2.0	0.0	0.0	0.0	0.0	Bacteria; Bacteroidetes; Bacteroidetes_unclassified; Bacteroidetes_unclassified; Bacteroidetes_unclassified; Bacteroidetes_unclassified
Otu0578	0.0	2.0	0.0	0.0	0.0	0.0	0.0	0.0	Bacteria; Actinobacteria; Actinobacteria; Coriobacteriales; Coriobacteriaceae; Coriobacteriaceae_unclassified
Otu0579	2.0	0.0	0.0	0.0	0.0	0.0	0.0	0.0	Bacteria; Actinobacteria; Actinobacteria; Actinomycetales; Corynebacteriaceae; Corynebacterium
Otu0580	0.0	0.0	0.0	0.0	2.0	0.0	0.0	0.0	Bacteria; Bacteria_unclassified; Bacteria_unclassified; Bacteria_unclassified; Bacteria_unclassified; Bacteria_unclassified
Otu0581	0.0	0.0	0.0	2.0	0.0	0.0	0.0	0.0	Bacteria; Actinobacteria; Actinobacteria; Actinomycetales; Actinomycetaceae; Actinomyces
Otu0582	0.0	0.0	0.0	2.0	0.0	0.0	0.0	0.0	Bacteria; Proteobacteria; Gammaproteobacteria; Pseudomonadales; Moraxellaceae; Psychrobacter
Otu0583	0.0	0.0	0.0	0.0	0.0	0.0	2.0	0.0	Bacteria; Firmicutes; Clostridia; Clostridiales; Clostridiales_Incertae_Sedis_XI; Anaerococcus
Otu0584	0.0	0.0	0.0	2.0	0.0	0.0	0.0	0.0	Bacteria; Actinobacteria; Actinobacteria; Actinomycetales; Corynebacteriaceae; Corynebacterium
Otu0585	0.0	0.0	0.0	2.0	0.0	0.0	0.0	0.0	Bacteria; Bacteroidetes; Flavobacteriia; Flavobacteriales; Flavobacteriaceae; Flavobacterium
Otu0586	2.0	0.0	0.0	0.0	0.0	0.0	0.0	0.0	Bacteria; Firmicutes; Clostridia; Clostridiales; Clostridiales_unclassified; Clostridiales_unclassified
Otu0587	0.0	2.0	0.0	0.0	0.0	0.0	0.0	0.0	Bacteria; Bacteroidetes; Bacteroidia; Bacteroidales; Prevotellaceae; Prevotella
Otu0588	0.0	0.0	0.0	0.0	0.0	0.0	0.0	2.0	Bacteria; Bacteroidetes; Sphingobacteriia; Sphingobacteriales; Chitinophagaceae; Terrimonas
Otu0589	0.0	0.0	0.0	0.0	2.0	0.0	0.0	0.0	Bacteria; Bacteria_unclassified; Bacteria_unclassified; Bacteria_unclassified; Bacteria_unclassified; Bacteria_unclassified
Otu0590	0.0	0.0	0.0	0.0	0.0	0.0	0.0	2.0	Bacteria; Proteobacteria; Deltaproteobacteria; Desulfuromonadales; Geobacteraceae; Geobacter
Otu0591	0.0	0.0	0.0	0.0	0.0	0.0	2.0	0.0	Bacteria; Proteobacteria; Alphaproteobacteria; Alphaproteobacteria_unclassified; Alphaproteobacteria_unclassified; Alphaproteobacteria_unclassified
Otu0592	2.0	0.0	0.0	0.0	0.0	0.0	0.0	0.0	Bacteria; Proteobacteria; Alphaproteobacteria; Sphingomonadales; Sphingomonadaceae; Sphingomonas
Otu0593	0.0	0.0	0.0	0.0	0.0	0.0	2.0	0.0	Bacteria; Proteobacteria; Gammaproteobacteria; Pseudomonadales; Moraxellaceae; Psychrobacter
Otu0594	2.0	0.0	0.0	0.0	0.0	0.0	0.0	0.0	Bacteria; Firmicutes; Bacilli; Lactobacillales; Streptococcaceae; Streptococcus
Otu0595	0.0	0.0	0.0	0.0	0.0	0.0	0.0	2.0	Bacteria; Firmicutes; Clostridia; Clostridiales; Ruminococcaceae; Ruminococcaceae_unclassified
Otu0596	0.0	0.0	0.0	2.0	0.0	0.0	0.0	0.0	Bacteria; Proteobacteria; Gammaproteobacteria; Enterobacteriales; Enterobacteriaceae; Enterobacteriaceae_unclassified
Otu0597	0.0	0.0	0.0	2.0	0.0	0.0	0.0	0.0	Bacteria; Firmicutes; Bacilli; Lactobacillales; Lactobacillaceae; Lactobacillus
Otu0598	0.0	0.0	0.0	0.0	0.0	0.0	2.0	0.0	Bacteria; Firmicutes; Bacilli; Lactobacillales; Carnobacteriaceae; Alloiococcus
Otu0599	2.0	0.0	0.0	0.0	0.0	0.0	0.0	0.0	Bacteria; Proteobacteria; Alphaproteobacteria; Rhodobacterales; Rhodobacteraceae; Rubellimicrobium
Otu0600	0.0	0.0	0.0	2.0	0.0	0.0	0.0	0.0	Bacteria; Proteobacteria; Alphaproteobacteria; Rhizobiales; Rhizobiales_unclassified; Rhizobiales_unclassified
Otu0601	0.0	0.0	0.0	0.0	0.0	0.0	0.0	1.0	Bacteria; Proteobacteria; Gammaproteobacteria; Pseudomonadales; Pseudomonadaceae; Pseudomonas
Otu0602	0.0	0.0	0.0	1.0	0.0	0.0	0.0	0.0	Bacteria; Actinobacteria; Actinobacteria; Actinomycetales; Geodermatophilaceae; Geodermatophilaceae_unclassified
Otu0603	0.0	0.0	0.0	0.0	0.0	1.0	0.0	0.0	Bacteria; Firmicutes; Negativicutes; Selenomonadales; Veillonellaceae; Veillonellaceae_unclassified
Otu0604	0.0	0.0	0.0	0.0	0.0	0.0	1.0	0.0	Bacteria; Firmicutes; Clostridia; Clostridiales; Ruminococcaceae; Ruminococcus
Otu0605	0.0	0.0	0.0	0.0	0.0	1.0	0.0	0.0	Bacteria; Proteobacteria; Betaproteobacteria; Rhodocyclales; Rhodocyclaceae; Dechloromonas
Otu0606	0.0	0.0	0.0	0.0	0.0	1.0	0.0	0.0	Bacteria; Actinobacteria; Actinobacteria; Gaiellales; Gaiellaceae; Gaiella
Otu0607	0.0	0.0	0.0	1.0	0.0	0.0	0.0	0.0	Bacteria; Proteobacteria; Alphaproteobacteria; Rhizobiales; Rhizobiaceae; Rhizobium
Otu0608	0.0	0.0	0.0	0.0	0.0	1.0	0.0	0.0	Bacteria; Actinobacteria; Actinobacteria; Actinomycetales; Corynebacteriaceae; Corynebacterium
Otu0609	0.0	0.0	0.0	0.0	0.0	1.0	0.0	0.0	Bacteria; Proteobacteria; Gammaproteobacteria; Gammaproteobacteria_unclassified; Gammaproteobacteria_unclassified; Gammaproteobacteria_unclassified
Otu0610	0.0	0.0	0.0	0.0	0.0	1.0	0.0	0.0	Bacteria; Planctomycetes; Planctomycetia; Planctomycetales; Planctomycetaceae; Planctomycetaceae_unclassified
Otu0611	0.0	0.0	0.0	0.0	0.0	1.0	0.0	0.0	Bacteria; Proteobacteria; Gammaproteobacteria; Pseudomonadales; Pseudomonadaceae; Pseudomonas
Otu0612	0.0	0.0	0.0	0.0	0.0	1.0	0.0	0.0	Bacteria; Bacteroidetes; Bacteroidia; Bacteroidales; Porphyromonadaceae; Porphyromonas
Otu0613	0.0	1.0	0.0	0.0	0.0	0.0	0.0	0.0	Bacteria; Proteobacteria; Alphaproteobacteria; Sphingomonadales; Sphingomonadales_unclassified; Sphingomonadales_unclassified
Otu0614	1.0	0.0	0.0	0.0	0.0	0.0	0.0	0.0	Bacteria; Actinobacteria; Actinobacteria; Actinomycetales; Geodermatophilaceae; Geodermatophilaceae_unclassified
Otu0615	1.0	0.0	0.0	0.0	0.0	0.0	0.0	0.0	Bacteria; Bacteroidetes; Sphingobacteriia; Sphingobacteriales; Sphingobacteriaceae; Pedobacter
Otu0616	1.0	0.0	0.0	0.0	0.0	0.0	0.0	0.0	Bacteria; Firmicutes; Clostridia; Clostridiales; Clostridiales_unclassified; Clostridiales_unclassified
Otu0617	0.0	0.0	0.0	0.0	1.0	0.0	0.0	0.0	Bacteria; Chlamydiae; Chlamydiia; Chlamydiales; Parachlamydiaceae; Parachlamydiaceae_unclassified
Otu0618	1.0	0.0	0.0	0.0	0.0	0.0	0.0	0.0	Bacteria; Actinobacteria; Actinobacteria; Acidimicrobiales; Acidimicrobiaceae; Ilumatobacter
Otu0619	0.0	0.0	1.0	0.0	0.0	0.0	0.0	0.0	Bacteria; Proteobacteria; Gammaproteobacteria; Enterobacteriales; Enterobacteriaceae; Enterobacteriaceae_unclassified
Otu0620	0.0	0.0	0.0	0.0	0.0	0.0	0.0	1.0	Bacteria; Proteobacteria; Alphaproteobacteria; Rhizobiales; Rhizobiales_unclassified; Rhizobiales_unclassified
Otu0621	0.0	0.0	0.0	0.0	0.0	0.0	1.0	0.0	Bacteria; Actinobacteria; Actinobacteria; Solirubrobacterales; Solirubrobacterales_unclassified; Solirubrobacterales_unclassified
Otu0622	0.0	0.0	0.0	0.0	0.0	0.0	0.0	1.0	Bacteria; Actinobacteria; Actinobacteria; Actinomycetales; Actinomycetales_unclassified; Actinomycetales_unclassified
Otu0623	0.0	0.0	0.0	0.0	0.0	1.0	0.0	0.0	Bacteria; Actinobacteria; Actinobacteria; Actinomycetales; Corynebacteriaceae; Corynebacterium
Otu0624	0.0	0.0	0.0	0.0	0.0	1.0	0.0	0.0	Bacteria; Actinobacteria; Actinobacteria; Actinomycetales; Dermacoccaceae; Kytococcus
Otu0625	0.0	0.0	0.0	0.0	0.0	1.0	0.0	0.0	Bacteria; Actinobacteria; Actinobacteria; Actinomycetales; Actinomycetaceae; Actinomyces
Otu0626	0.0	0.0	0.0	0.0	0.0	1.0	0.0	0.0	Bacteria; Actinobacteria; Actinobacteria; Actinomycetales; Actinomycetales_unclassified; Actinomycetales_unclassified
Otu0627	0.0	0.0	0.0	0.0	0.0	1.0	0.0	0.0	Bacteria; Proteobacteria; Gammaproteobacteria; Pasteurellales; Pasteurellaceae; Pasteurellaceae_unclassified
Otu0628	0.0	0.0	0.0	0.0	0.0	1.0	0.0	0.0	Bacteria; Firmicutes; Bacilli; Lactobacillales; Carnobacteriaceae; Granulicatella
Otu0629	0.0	0.0	0.0	0.0	0.0	1.0	0.0	0.0	Bacteria; Firmicutes; Clostridia; Clostridiales; Ruminococcaceae; Faecalibacterium
Otu0630	0.0	0.0	0.0	0.0	0.0	1.0	0.0	0.0	Bacteria; Actinobacteria; Actinobacteria; Actinomycetales; Geodermatophilaceae; Geodermatophilus
Otu0631	0.0	0.0	0.0	0.0	1.0	0.0	0.0	0.0	Bacteria; Bacteria_unclassified; Bacteria_unclassified; Bacteria_unclassified; Bacteria_unclassified; Bacteria_unclassified
Otu0632	0.0	0.0	0.0	0.0	0.0	1.0	0.0	0.0	Bacteria; Firmicutes; Negativicutes; Selenomonadales; Veillonellaceae; Veillonella
Otu0633	0.0	0.0	0.0	0.0	0.0	1.0	0.0	0.0	Bacteria; Proteobacteria; Betaproteobacteria; Methylophilales; Methylophilaceae; Methylophilaceae_unclassified
Otu0634	0.0	0.0	0.0	0.0	0.0	1.0	0.0	0.0	Bacteria; Proteobacteria; Gammaproteobacteria; Pseudomonadales; Moraxellaceae; Psychrobacter
Otu0635	0.0	0.0	0.0	0.0	0.0	1.0	0.0	0.0	Bacteria; Bacteroidetes; Bacteroidia; Bacteroidales; Prevotellaceae; Prevotella
Otu0636	0.0	0.0	0.0	0.0	0.0	1.0	0.0	0.0	Bacteria; Bacteroidetes; Bacteroidia; Bacteroidales; Rikenellaceae; Alistipes
Otu0637	0.0	0.0	0.0	1.0	0.0	0.0	0.0	0.0	Bacteria; Bacteria_unclassified; Bacteria_unclassified; Bacteria_unclassified; Bacteria_unclassified; Bacteria_unclassified
Otu0638	1.0	0.0	0.0	0.0	0.0	0.0	0.0	0.0	Bacteria; Proteobacteria; Betaproteobacteria; Burkholderiales; Burkholderiaceae; Burkholderia
Otu0639	1.0	0.0	0.0	0.0	0.0	0.0	0.0	0.0	Bacteria; Bacteroidetes; Bacteroidia; Bacteroidales; Porphyromonadaceae; Porphyromonas
Otu0640	0.0	0.0	0.0	0.0	0.0	0.0	0.0	1.0	Bacteria; Proteobacteria; Alphaproteobacteria; Rhodospirillales; Acetobacteraceae; Acetobacteraceae_unclassified
Otu0641	0.0	0.0	0.0	0.0	0.0	0.0	1.0	0.0	Bacteria; Proteobacteria; Alphaproteobacteria; Alphaproteobacteria_unclassified; Alphaproteobacteria_unclassified; Alphaproteobacteria_unclassified
Otu0642	0.0	0.0	0.0	0.0	0.0	0.0	0.0	1.0	Bacteria; Proteobacteria; Alphaproteobacteria; Rhizobiales; Hyphomicrobiaceae; Devosia
Otu0643	0.0	0.0	0.0	0.0	0.0	0.0	0.0	1.0	Bacteria; Proteobacteria; Gammaproteobacteria; Alteromonadales; Shewanellaceae; Shewanella
Otu0644	0.0	0.0	0.0	1.0	0.0	0.0	0.0	0.0	Bacteria; Planctomycetes; Planctomycetia; Planctomycetales; Planctomycetaceae; Aquisphaera
Otu0645	1.0	0.0	0.0	0.0	0.0	0.0	0.0	0.0	Bacteria; Bacteroidetes; Bacteroidia; Bacteroidales; Porphyromonadaceae; Porphyromonas
Otu0646	1.0	0.0	0.0	0.0	0.0	0.0	0.0	0.0	Bacteria; Proteobacteria; Gammaproteobacteria; Pseudomonadales; Moraxellaceae; Acinetobacter
Otu0647	0.0	0.0	0.0	1.0	0.0	0.0	0.0	0.0	Bacteria; Proteobacteria; Gammaproteobacteria; Gammaproteobacteria_unclassified; Gammaproteobacteria_unclassified; Gammaproteobacteria_unclassified
Otu0648	1.0	0.0	0.0	0.0	0.0	0.0	0.0	0.0	Bacteria; Firmicutes; Clostridia; Clostridiales; Clostridiales_unclassified; Clostridiales_unclassified
Otu0649	0.0	0.0	0.0	0.0	0.0	0.0	0.0	1.0	Bacteria; Firmicutes; Clostridia; Clostridiales; Clostridiales_Incertae_Sedis_XI; Anaerococcus
Otu0650	0.0	0.0	0.0	1.0	0.0	0.0	0.0	0.0	Bacteria; Actinobacteria; Actinobacteria; Actinomycetales; Micrococcaceae; Kocuria
Otu0651	0.0	0.0	0.0	1.0	0.0	0.0	0.0	0.0	Bacteria; Proteobacteria; Gammaproteobacteria; Pseudomonadales; Pseudomonadaceae; Pseudomonas
Otu0652	1.0	0.0	0.0	0.0	0.0	0.0	0.0	0.0	Bacteria; Firmicutes; Bacilli; Lactobacillales; Streptococcaceae; Streptococcus
Otu0653	0.0	0.0	0.0	0.0	0.0	0.0	1.0	0.0	Bacteria; Actinobacteria; Actinobacteria; Actinomycetales; Corynebacteriaceae; Corynebacterium
Otu0654	0.0	0.0	0.0	1.0	0.0	0.0	0.0	0.0	Bacteria; Actinobacteria; Actinobacteria; Actinomycetales; Propionibacteriaceae; Microlunatus
Otu0655	1.0	0.0	0.0	0.0	0.0	0.0	0.0	0.0	Bacteria; Proteobacteria; Alphaproteobacteria; Rhizobiales; Rhizobiales_unclassified; Rhizobiales_unclassified
Otu0656	0.0	0.0	0.0	1.0	0.0	0.0	0.0	0.0	Bacteria; Firmicutes; Clostridia; Clostridiales; Clostridiales_unclassified; Clostridiales_unclassified
Otu0657	0.0	0.0	0.0	0.0	0.0	1.0	0.0	0.0	Bacteria; Proteobacteria; Betaproteobacteria; Rhodocyclales; Rhodocyclaceae; Rhodocyclaceae_unclassified
Otu0658	0.0	0.0	0.0	0.0	0.0	1.0	0.0	0.0	Bacteria; Actinobacteria; Actinobacteria; Actinomycetales; Corynebacteriaceae; Corynebacterium
Otu0659	0.0	0.0	0.0	0.0	0.0	0.0	1.0	0.0	Bacteria; Proteobacteria; Gammaproteobacteria; Enterobacteriales; Enterobacteriaceae; Enterobacteriaceae_unclassified
Otu0660	0.0	0.0	0.0	0.0	0.0	1.0	0.0	0.0	Bacteria; Proteobacteria; Betaproteobacteria; Burkholderiales; Comamonadaceae; Comamonas
Otu0661	0.0	0.0	0.0	0.0	0.0	0.0	1.0	0.0	Bacteria; Bacteroidetes; Flavobacteriia; Flavobacteriales; Flavobacteriaceae; Flavobacterium
Otu0662	0.0	0.0	0.0	1.0	0.0	0.0	0.0	0.0	Bacteria; Proteobacteria; Gammaproteobacteria; Pseudomonadales; Moraxellaceae; Acinetobacter
Otu0663	0.0	0.0	0.0	0.0	0.0	0.0	0.0	1.0	Bacteria; Proteobacteria; Betaproteobacteria; Burkholderiales; Burkholderiaceae; Cupriavidus
Otu0664	1.0	0.0	0.0	0.0	0.0	0.0	0.0	0.0	Bacteria; Proteobacteria; Betaproteobacteria; Burkholderiales; Burkholderiaceae; Cupriavidus
Otu0665	0.0	0.0	0.0	1.0	0.0	0.0	0.0	0.0	Bacteria; Proteobacteria; Betaproteobacteria; Burkholderiales; Sutterellaceae; Sutterella
Otu0666	0.0	0.0	0.0	1.0	0.0	0.0	0.0	0.0	Bacteria; Proteobacteria; Alphaproteobacteria; Sphingomonadales; Erythrobacteraceae; Altererythrobacter
Otu0667	1.0	0.0	0.0	0.0	0.0	0.0	0.0	0.0	Bacteria; Firmicutes; Bacilli; Bacillales; Paenibacillaceae_1; Paenibacillaceae_1_unclassified
Otu0668	0.0	0.0	0.0	0.0	0.0	0.0	0.0	1.0	Bacteria; Actinobacteria; Actinobacteria; Actinomycetales; Actinomycetaceae; Varibaculum
Otu0669	0.0	0.0	0.0	1.0	0.0	0.0	0.0	0.0	Bacteria; Proteobacteria; Alphaproteobacteria; Rhizobiales; Rhizobiales_unclassified; Rhizobiales_unclassified
Otu0670	0.0	0.0	0.0	1.0	0.0	0.0	0.0	0.0	Bacteria; Actinobacteria; Actinobacteria; Actinomycetales; Corynebacteriaceae; Corynebacterium
Otu0671	0.0	0.0	0.0	1.0	0.0	0.0	0.0	0.0	Bacteria; Actinobacteria; Actinobacteria; Actinomycetales; Propionibacteriaceae; Propionibacterium
Otu0672	0.0	0.0	0.0	0.0	0.0	0.0	1.0	0.0	Bacteria; Firmicutes; Clostridia; Clostridiales; Lachnospiraceae; Lachnospiraceae_unclassified
Otu0673	0.0	0.0	0.0	0.0	0.0	0.0	0.0	1.0	Bacteria; Proteobacteria; Epsilonproteobacteria; Campylobacterales; Campylobacteraceae; Campylobacter
Otu0674	0.0	0.0	0.0	0.0	0.0	0.0	0.0	1.0	Bacteria; Proteobacteria; Gammaproteobacteria; Pseudomonadales; Pseudomonadaceae; Pseudomonas
Otu0675	0.0	0.0	0.0	0.0	0.0	0.0	0.0	1.0	Bacteria; Firmicutes; Bacilli; Bacillales; Planococcaceae; Planococcaceae_unclassified
Otu0676	0.0	0.0	0.0	1.0	0.0	0.0	0.0	0.0	Bacteria; Proteobacteria; Gammaproteobacteria; Pseudomonadales; Pseudomonadaceae; Pseudomonas
Otu0677	0.0	0.0	0.0	0.0	1.0	0.0	0.0	0.0	Bacteria; Actinobacteria; Actinobacteria; Actinomycetales; Actinomycetaceae; Mobiluncus
Otu0678	1.0	0.0	0.0	0.0	0.0	0.0	0.0	0.0	Bacteria; Bacteria_unclassified; Bacteria_unclassified; Bacteria_unclassified; Bacteria_unclassified; Bacteria_unclassified
Otu0679	0.0	0.0	0.0	1.0	0.0	0.0	0.0	0.0	Bacteria; Proteobacteria; Betaproteobacteria; Burkholderiales; Comamonadaceae; Comamonadaceae_unclassified
Otu0680	0.0	0.0	0.0	1.0	0.0	0.0	0.0	0.0	Bacteria; Fusobacteria; Fusobacteriia; Fusobacteriales; Fusobacteriaceae; Fusobacterium
Otu0681	1.0	0.0	0.0	0.0	0.0	0.0	0.0	0.0	Bacteria; Proteobacteria; Epsilonproteobacteria; Campylobacterales; Campylobacteraceae; Campylobacter
Otu0682	0.0	0.0	0.0	0.0	0.0	0.0	0.0	1.0	Bacteria; Proteobacteria; Gammaproteobacteria; Pseudomonadales; Moraxellaceae; Acinetobacter
Otu0683	0.0	0.0	0.0	1.0	0.0	0.0	0.0	0.0	Bacteria; Actinobacteria; Actinobacteria; Actinomycetales; Actinomycetaceae; Actinomyces
Otu0684	0.0	1.0	0.0	0.0	0.0	0.0	0.0	0.0	Bacteria; Proteobacteria; Alphaproteobacteria; Rhizobiales; Aurantimonadaceae; Aurantimonadaceae_unclassified
Otu0685	1.0	0.0	0.0	0.0	0.0	0.0	0.0	0.0	Bacteria; Proteobacteria; Alphaproteobacteria; Sphingomonadales; Sphingomonadaceae; Sphingomonas
Otu0686	0.0	0.0	0.0	0.0	0.0	0.0	1.0	0.0	Bacteria; Proteobacteria; Gammaproteobacteria; Chromatiales; Chromatiaceae; Rheinheimera
Otu0687	0.0	0.0	1.0	0.0	0.0	0.0	0.0	0.0	Bacteria; Actinobacteria; Actinobacteria; Actinomycetales; Micrococcaceae; Arthrobacter
Otu0688	0.0	0.0	0.0	1.0	0.0	0.0	0.0	0.0	Bacteria; Proteobacteria; Betaproteobacteria; Burkholderiales; Burkholderiaceae; Cupriavidus
Otu0689	0.0	0.0	0.0	1.0	0.0	0.0	0.0	0.0	Bacteria; Proteobacteria; Gammaproteobacteria; Pseudomonadales; Pseudomonadaceae; Pseudomonas
Otu0690	0.0	0.0	0.0	0.0	1.0	0.0	0.0	0.0	Bacteria; Proteobacteria; Betaproteobacteria; Burkholderiales; Burkholderiaceae; Cupriavidus
Otu0691	0.0	0.0	1.0	0.0	0.0	0.0	0.0	0.0	Bacteria; Actinobacteria; Actinobacteria; Actinomycetales; Microbacteriaceae; Microbacteriaceae_unclassified
Otu0692	0.0	1.0	0.0	0.0	0.0	0.0	0.0	0.0	Bacteria; Armatimonadetes; Armatimonadetes_unclassified; Armatimonadetes_unclassified; Armatimonadetes_unclassified; Armatimonadetes_unclassified
Otu0693	1.0	0.0	0.0	0.0	0.0	0.0	0.0	0.0	Bacteria; Proteobacteria; Gammaproteobacteria; Enterobacteriales; Enterobacteriaceae; Enterobacteriaceae_unclassified
Otu0694	0.0	1.0	0.0	0.0	0.0	0.0	0.0	0.0	Bacteria; Firmicutes; Clostridia; Clostridiales; Clostridiales_Incertae_Sedis_XI; Anaerococcus
Otu0695	0.0	0.0	0.0	0.0	0.0	0.0	1.0	0.0	Bacteria; Actinobacteria; Actinobacteria; Actinomycetales; Nocardioidaceae; Nocardioides
Otu0696	0.0	0.0	0.0	1.0	0.0	0.0	0.0	0.0	Bacteria; Bacteroidetes; Bacteroidia; Bacteroidales; Bacteroidaceae; Bacteroides
Otu0697	0.0	0.0	0.0	0.0	1.0	0.0	0.0	0.0	Bacteria; Proteobacteria; Gammaproteobacteria; Pseudomonadales; Moraxellaceae; Acinetobacter
Otu0698	0.0	0.0	0.0	0.0	1.0	0.0	0.0	0.0	Bacteria; Proteobacteria; Alphaproteobacteria; Rhodobacterales; Rhodobacteraceae; Rubellimicrobium
Otu0699	0.0	0.0	0.0	0.0	0.0	0.0	1.0	0.0	Bacteria; Actinobacteria; Actinobacteria; Solirubrobacterales; Solirubrobacteraceae; Solirubrobacter
Otu0700	1.0	0.0	0.0	0.0	0.0	0.0	0.0	0.0	Bacteria; Proteobacteria; Gammaproteobacteria; Pseudomonadales; Moraxellaceae; Acinetobacter
Otu0701	1.0	0.0	0.0	0.0	0.0	0.0	0.0	0.0	Bacteria; Actinobacteria; Actinobacteria; Actinomycetales; Kineosporiaceae; Kineosporia
Otu0702	1.0	0.0	0.0	0.0	0.0	0.0	0.0	0.0	Bacteria; Proteobacteria; Alphaproteobacteria; Rhizobiales; Bradyrhizobiaceae; Bradyrhizobium
Otu0703	1.0	0.0	0.0	0.0	0.0	0.0	0.0	0.0	Bacteria; Firmicutes; Bacilli; Lactobacillales; Aerococcaceae; Aerococcus
Otu0704	0.0	0.0	0.0	0.0	1.0	0.0	0.0	0.0	Bacteria; Proteobacteria; Gammaproteobacteria; Xanthomonadales; Xanthomonadaceae; Stenotrophomonas
Otu0705	1.0	0.0	0.0	0.0	0.0	0.0	0.0	0.0	Bacteria; Proteobacteria; Gammaproteobacteria; Pseudomonadales; Pseudomonadaceae; Pseudomonas
Otu0706	0.0	0.0	0.0	0.0	1.0	0.0	0.0	0.0	Bacteria; Proteobacteria; Gammaproteobacteria; Enterobacteriales; Enterobacteriaceae; Buchnera
Otu0707	1.0	0.0	0.0	0.0	0.0	0.0	0.0	0.0	Bacteria; Actinobacteria; Actinobacteria; Actinomycetales; Pseudonocardiaceae; Actinomycetospora
Otu0708	1.0	0.0	0.0	0.0	0.0	0.0	0.0	0.0	Bacteria; Proteobacteria; Betaproteobacteria; Burkholderiales; Comamonadaceae; Comamonadaceae_unclassified
Otu0709	0.0	0.0	0.0	0.0	1.0	0.0	0.0	0.0	Bacteria; Bacteria_unclassified; Bacteria_unclassified; Bacteria_unclassified; Bacteria_unclassified; Bacteria_unclassified
Otu0710	0.0	0.0	0.0	1.0	0.0	0.0	0.0	0.0	Bacteria; Gemmatimonadetes; Gemmatimonadetes; Gemmatimonadales; Gemmatimonadaceae; Gemmatimonas
Otu0711	0.0	0.0	0.0	0.0	0.0	0.0	0.0	1.0	Bacteria; Actinobacteria; Actinobacteria; Actinomycetales; Actinomycetales_unclassified; Actinomycetales_unclassified
Otu0712	1.0	0.0	0.0	0.0	0.0	0.0	0.0	0.0	Bacteria; Proteobacteria; Gammaproteobacteria; Pseudomonadales; Pseudomonadaceae; Pseudomonadaceae_unclassified
Otu0713	0.0	0.0	0.0	0.0	1.0	0.0	0.0	0.0	Bacteria; Proteobacteria; Alphaproteobacteria; Rhodospirillales; Rhodospirillaceae; Skermanella
Otu0714	0.0	0.0	0.0	0.0	0.0	1.0	0.0	0.0	Bacteria; Actinobacteria; Actinobacteria; Coriobacteriales; Coriobacteriaceae; Atopobium
Otu0715	0.0	0.0	0.0	0.0	0.0	1.0	0.0	0.0	Bacteria; Actinobacteria; Actinobacteria; Actinomycetales; Microbacteriaceae; Agrococcus
Otu0716	0.0	0.0	0.0	0.0	0.0	1.0	0.0	0.0	Bacteria; Actinobacteria; Actinobacteria; Actinomycetales; Nocardioidaceae; Nocardioides
Otu0717	0.0	0.0	0.0	0.0	0.0	0.0	0.0	1.0	Bacteria; Firmicutes; Bacilli; Bacillales; Staphylococcaceae; Jeotgalicoccus
Otu0718	0.0	0.0	0.0	0.0	0.0	0.0	1.0	0.0	Bacteria; Fusobacteria; Fusobacteriia; Fusobacteriales; Leptotrichiaceae; Leptotrichia
Otu0719	0.0	0.0	0.0	0.0	0.0	0.0	0.0	1.0	Bacteria; Actinobacteria; Actinobacteria; Bifidobacteriales; Bifidobacteriaceae; Bifidobacterium
Otu0720	0.0	0.0	0.0	1.0	0.0	0.0	0.0	0.0	Bacteria; Actinobacteria; Actinobacteria; Actinomycetales; Actinomycetales_unclassified; Actinomycetales_unclassified
Otu0721	0.0	0.0	0.0	0.0	0.0	0.0	0.0	1.0	Bacteria; Proteobacteria; Betaproteobacteria; Burkholderiales; Oxalobacteraceae; Massilia
Otu0722	0.0	0.0	0.0	0.0	0.0	0.0	0.0	1.0	Bacteria; Proteobacteria; Betaproteobacteria; Burkholderiales; Comamonadaceae; Comamonadaceae_unclassified
Otu0723	0.0	0.0	0.0	0.0	0.0	0.0	1.0	0.0	Bacteria; Actinobacteria; Actinobacteria; Coriobacteriales; Coriobacteriaceae; Collinsella
Otu0724	1.0	0.0	0.0	0.0	0.0	0.0	0.0	0.0	Bacteria; Proteobacteria; Gammaproteobacteria; Pseudomonadales; Moraxellaceae; Acinetobacter
Otu0725	0.0	0.0	0.0	0.0	0.0	0.0	0.0	1.0	Bacteria; Actinobacteria; Actinobacteria_unclassified; Actinobacteria_unclassified; Actinobacteria_unclassified; Actinobacteria_unclassified
Otu0726	0.0	0.0	0.0	0.0	0.0	0.0	1.0	0.0	Bacteria; Synergistetes; Synergistia; Synergistales; Synergistaceae; Jonquetella
Otu0727	0.0	0.0	0.0	0.0	0.0	0.0	0.0	1.0	Bacteria; Proteobacteria; Alphaproteobacteria; Rhodobacterales; Rhodobacteraceae; Rhodobacteraceae_unclassified
Otu0728	0.0	0.0	0.0	0.0	0.0	0.0	0.0	1.0	Bacteria; Firmicutes; Bacilli; Lactobacillales; Streptococcaceae; Streptococcus
Otu0729	0.0	0.0	0.0	0.0	1.0	0.0	0.0	0.0	Bacteria; Proteobacteria; Gammaproteobacteria; Oceanospirillales; Halomonadaceae; Halomonas
Otu0730	0.0	0.0	0.0	0.0	1.0	0.0	0.0	0.0	Bacteria; Proteobacteria; Betaproteobacteria; Burkholderiales; Oxalobacteraceae; Undibacterium
Otu0731	1.0	0.0	0.0	0.0	0.0	0.0	0.0	0.0	Bacteria; Bacteroidetes; Sphingobacteriia; Sphingobacteriales; Cyclobacteriaceae; Cyclobacteriaceae_unclassified
Otu0732	0.0	0.0	0.0	0.0	0.0	0.0	1.0	0.0	Bacteria; Firmicutes; Clostridia; Clostridiales; Lachnospiraceae; Lachnospiraceae_unclassified
Otu0733	0.0	0.0	0.0	1.0	0.0	0.0	0.0	0.0	Bacteria; Firmicutes; Bacilli; Bacillales; Bacillales_unclassified; Bacillales_unclassified
Otu0734	0.0	1.0	0.0	0.0	0.0	0.0	0.0	0.0	Bacteria; Firmicutes; Bacilli; Lactobacillales; Streptococcaceae; Lactococcus
Otu0735	0.0	0.0	0.0	0.0	0.0	0.0	1.0	0.0	Bacteria; Proteobacteria; Gammaproteobacteria; Enterobacteriales; Enterobacteriaceae; Enterobacteriaceae_unclassified
Otu0736	1.0	0.0	0.0	0.0	0.0	0.0	0.0	0.0	Bacteria; Actinobacteria; Actinobacteria; Actinomycetales; Intrasporangiaceae; Phycicoccus
Otu0737	0.0	0.0	0.0	1.0	0.0	0.0	0.0	0.0	Bacteria; Bacteroidetes; Bacteroidia; Bacteroidales; Prevotellaceae; Prevotellaceae_unclassified
Otu0738	0.0	0.0	0.0	0.0	0.0	0.0	1.0	0.0	Bacteria; Proteobacteria; Alphaproteobacteria; Rhodobacterales; Rhodobacteraceae; Rubellimicrobium
Otu0739	0.0	0.0	0.0	0.0	0.0	0.0	1.0	0.0	Bacteria; Proteobacteria; Betaproteobacteria; Betaproteobacteria_unclassified; Betaproteobacteria_unclassified; Betaproteobacteria_unclassified
Otu0740	0.0	0.0	0.0	1.0	0.0	0.0	0.0	0.0	Bacteria; Proteobacteria; Gammaproteobacteria; Pseudomonadales; Moraxellaceae; Enhydrobacter
Otu0741	1.0	0.0	0.0	0.0	0.0	0.0	0.0	0.0	Bacteria; Proteobacteria; Alphaproteobacteria; Rhizobiales; Rhizobiaceae; Rhizobium
Otu0742	0.0	0.0	0.0	0.0	0.0	0.0	1.0	0.0	Bacteria; Firmicutes; Bacilli; Lactobacillales; Carnobacteriaceae; Granulicatella
Otu0743	0.0	0.0	0.0	0.0	0.0	0.0	1.0	0.0	Bacteria; Proteobacteria; Gammaproteobacteria; Pseudomonadales; Pseudomonadaceae; Pseudomonadaceae_unclassified
Otu0744	0.0	0.0	0.0	1.0	0.0	0.0	0.0	0.0	Bacteria; Firmicutes; Negativicutes; Selenomonadales; Veillonellaceae; Veillonellaceae_unclassified
Otu0745	0.0	0.0	0.0	1.0	0.0	0.0	0.0	0.0	Bacteria; Bacteria_unclassified; Bacteria_unclassified; Bacteria_unclassified; Bacteria_unclassified; Bacteria_unclassified
Otu0746	0.0	0.0	0.0	0.0	0.0	0.0	1.0	0.0	Bacteria; Bacteroidetes; Bacteroidia; Bacteroidales; Prevotellaceae; Prevotella
Otu0747	0.0	0.0	0.0	1.0	0.0	0.0	0.0	0.0	Bacteria; Firmicutes; Bacilli; Bacillales; Bacillaceae_1; Geobacillus
Otu0748	0.0	0.0	0.0	1.0	0.0	0.0	0.0	0.0	Bacteria; Firmicutes; Negativicutes; Selenomonadales; Veillonellaceae; Negativicoccus
Otu0749	0.0	0.0	0.0	1.0	0.0	0.0	0.0	0.0	Bacteria; Deinococcus-Thermus; Deinococci; Deinococcales; Deinococcaceae; Deinococcaceae_unclassified
Otu0750	0.0	0.0	0.0	0.0	0.0	0.0	1.0	0.0	Bacteria; Firmicutes; Bacilli; Bacillales; Bacillaceae_1; Anoxybacillus
Otu0751	0.0	0.0	0.0	0.0	1.0	0.0	0.0	0.0	Bacteria; Proteobacteria; Gammaproteobacteria; Enterobacteriales; Enterobacteriaceae; Enterobacteriaceae_unclassified
Otu0752	0.0	0.0	0.0	1.0	0.0	0.0	0.0	0.0	Bacteria; Proteobacteria; Betaproteobacteria; Burkholderiales; Oxalobacteraceae; Massilia
