# Supplementary material for: Microbial biodiversity assessment of the European Space Agency’s ExoMars 2016 mission
Source: Microbiome. 2017 Oct 25;5:143. doi: 10.1186/s40168-017-0358-3 (PMC5657055; doi:10.1186/s40168-017-0358-3)
Supplement: Supplementary file 7 — Txt formatted biom table of Sanger sequencing data. (TXT 15 kb) [file 40168_2017_358_MOESM7_ESM.txt]

# Constructed from biom file
#OTU ID	Turin_Dec_2014_Changingroom	Turin_Dec_2014_Cleanroom	Turin_Dec_2014_extractionblank	Turin_Feb_2015_Changingroom	Turin_Feb_2015_Cleanroom	Turin_Feb_2015_extractionblank	Turin_May_2014_Changingroom	Turin_May_2014_Cleanroom	Turin_May_2014_extraction_blank	Turin_May_2014_field_control	Turin_Sep_2013_Changingroom	Turin_Sep_2013_Cleanroom	ConsensusLineage
Otu001	20.0	89.0	16.0	1.0	47.0	18.0	0.0	0.0	0.0	0.0	0.0	0.0	Bacteria; Proteobacteria; Betaproteobacteria; Burkholderiales; Burkholderiaceae; Cupriavidus
Otu002	6.0	0.0	0.0	32.0	0.0	0.0	9.0	0.0	0.0	0.0	4.0	2.0	Bacteria; Actinobacteria; Actinobacteria; Actinomycetales; Propionibacteriaceae; Propionibacterium
Otu003	0.0	3.0	0.0	0.0	10.0	2.0	6.0	4.0	0.0	1.0	0.0	0.0	Bacteria; Proteobacteria; Betaproteobacteria; Burkholderiales; Comamonadaceae; Delftia
Otu004	0.0	0.0	0.0	0.0	0.0	0.0	0.0	0.0	0.0	0.0	14.0	3.0	Bacteria; Firmicutes; Bacilli; Lactobacillales; Streptococcaceae; Streptococcus
Otu005	0.0	0.0	0.0	0.0	0.0	0.0	0.0	0.0	0.0	0.0	12.0	5.0	Bacteria; Proteobacteria; Alphaproteobacteria; Sphingomonadales; Sphingomonadaceae; Sphingomonas
Otu006	5.0	0.0	0.0	2.0	0.0	0.0	2.0	3.0	0.0	0.0	0.0	0.0	Bacteria; Firmicutes; Bacilli; Bacillales; Staphylococcaceae; Staphylococcus
Otu007	0.0	2.0	0.0	0.0	0.0	1.0	7.0	1.0	1.0	0.0	0.0	0.0	Bacteria; Bacteroidetes; Flavobacteriia; Flavobacteriales; Flavobacteriaceae; Flavobacterium
Otu008	0.0	0.0	0.0	0.0	0.0	0.0	11.0	0.0	0.0	0.0	0.0	0.0	Bacteria; Actinobacteria; Actinobacteria; Actinomycetales; Actinomycetaceae; unclassified
Otu009	0.0	3.0	0.0	0.0	1.0	5.0	0.0	0.0	0.0	0.0	0.0	2.0	Bacteria; Proteobacteria; Alphaproteobacteria; Rhizobiales; Bradyrhizobiaceae; unclassified
Otu010	0.0	0.0	0.0	0.0	0.0	0.0	0.0	0.0	4.0	5.0	0.0	0.0	Bacteria; Proteobacteria; Betaproteobacteria; Burkholderiales; Burkholderiaceae; Ralstonia
Otu011	0.0	1.0	2.0	0.0	1.0	1.0	4.0	0.0	0.0	0.0	0.0	0.0	Bacteria; Proteobacteria; Gammaproteobacteria; Pseudomonadales; Pseudomonadaceae; Pseudomonas
Otu012	0.0	0.0	0.0	0.0	0.0	0.0	0.0	9.0	0.0	0.0	0.0	0.0	Bacteria; Cyanobacteria/Chloroplast; Chloroplast; Chloroplast; Streptophyta; unclassified
Otu013	7.0	0.0	0.0	0.0	0.0	0.0	0.0	0.0	0.0	0.0	0.0	0.0	Bacteria; Actinobacteria; Actinobacteria; Actinomycetales; Corynebacteriaceae; Corynebacterium
Otu014	0.0	0.0	0.0	0.0	0.0	0.0	0.0	0.0	0.0	0.0	0.0	7.0	Bacteria; Proteobacteria; Alphaproteobacteria; Rhizobiales; Methylobacteriaceae; Methylobacterium
Otu015	0.0	0.0	0.0	0.0	1.0	0.0	0.0	2.0	0.0	0.0	0.0	4.0	Bacteria; Cyanobacteria/Chloroplast; Chloroplast; Chloroplast; Streptophyta; unclassified
Otu016	0.0	0.0	0.0	0.0	0.0	0.0	0.0	2.0	0.0	0.0	4.0	0.0	Bacteria; Proteobacteria; Alphaproteobacteria; Rhizobiales; Phyllobacteriaceae; Mesorhizobium
Otu017	0.0	0.0	0.0	0.0	0.0	0.0	0.0	0.0	0.0	0.0	6.0	0.0	Bacteria; Acidobacteria; Acidobacteria_Gp25; Gp25; unclassified; unclassified
Otu018	0.0	0.0	0.0	0.0	0.0	0.0	4.0	1.0	0.0	0.0	0.0	0.0	Bacteria; Actinobacteria; Actinobacteria; Actinomycetales; Nocardioidaceae; Nocardioides
Otu019	0.0	0.0	0.0	0.0	0.0	0.0	0.0	0.0	0.0	0.0	1.0	4.0	Bacteria; Bacteroidetes; Sphingobacteriia; Sphingobacteriales; Sphingobacteriaceae; Pedobacter
Otu020	0.0	0.0	0.0	1.0	0.0	0.0	0.0	0.0	0.0	0.0	3.0	0.0	Bacteria; Actinobacteria; Actinobacteria; Actinomycetales; Micrococcaceae; Micrococcus
Otu021	0.0	0.0	0.0	0.0	0.0	0.0	3.0	0.0	0.0	0.0	0.0	0.0	Bacteria; Firmicutes; Clostridia; Clostridiales; Lachnospiraceae; Clostridium_XlVb
Otu022	0.0	0.0	0.0	1.0	0.0	0.0	0.0	0.0	0.0	0.0	0.0	2.0	Bacteria; Actinobacteria; Actinobacteria; Actinomycetales; Propionibacteriaceae; Propionibacterium
Otu023	0.0	0.0	0.0	0.0	0.0	0.0	0.0	2.0	0.0	0.0	0.0	1.0	Bacteria; Actinobacteria; Actinobacteria; Actinomycetales; Microbacteriaceae; Curtobacterium
Otu024	0.0	0.0	0.0	0.0	0.0	0.0	0.0	0.0	0.0	0.0	0.0	3.0	Bacteria; Proteobacteria; Alphaproteobacteria; Sphingomonadales; Sphingomonadaceae; Sphingomonas
Otu025	0.0	0.0	0.0	0.0	0.0	0.0	0.0	3.0	0.0	0.0	0.0	0.0	Bacteria; Actinobacteria; Actinobacteria; Actinomycetales; Geodermatophilaceae; unclassified
Otu026	0.0	0.0	0.0	0.0	0.0	0.0	0.0	3.0	0.0	0.0	0.0	0.0	Bacteria; Actinobacteria; Actinobacteria; Actinomycetales; Propionibacteriaceae; Friedmanniella
Otu027	0.0	0.0	0.0	0.0	0.0	0.0	0.0	3.0	0.0	0.0	0.0	0.0	Bacteria; Proteobacteria; Alphaproteobacteria; Rhodobacterales; Rhodobacteraceae; Rubellimicrobium
Otu028	0.0	0.0	0.0	0.0	0.0	0.0	3.0	0.0	0.0	0.0	0.0	0.0	Bacteria; Bacteroidetes; Cytophagia; Cytophagales; Cytophagaceae; Dyadobacter
Otu029	0.0	0.0	0.0	0.0	0.0	0.0	3.0	0.0	0.0	0.0	0.0	0.0	Bacteria; Proteobacteria; Betaproteobacteria; Burkholderiales; Comamonadaceae; Comamonas
Otu030	0.0	1.0	0.0	0.0	2.0	0.0	0.0	0.0	0.0	0.0	0.0	0.0	Bacteria; Proteobacteria; Betaproteobacteria; Burkholderiales; Oxalobacteraceae; Herminiimonas
Otu031	0.0	0.0	0.0	0.0	0.0	0.0	0.0	3.0	0.0	0.0	0.0	0.0	Bacteria; Bacteroidetes; Cytophagia; Cytophagales; Cytophagaceae; Dyadobacter
Otu032	0.0	0.0	0.0	0.0	0.0	0.0	0.0	0.0	0.0	3.0	0.0	0.0	Bacteria; Proteobacteria; Alphaproteobacteria; Rhizobiales; Bradyrhizobiaceae; Bosea
Otu033	0.0	0.0	0.0	0.0	0.0	0.0	2.0	0.0	0.0	0.0	0.0	0.0	Bacteria; Actinobacteria; Actinobacteria; Actinomycetales; Nocardioidaceae; Nocardioides
Otu034	0.0	0.0	0.0	0.0	2.0	0.0	0.0	0.0	0.0	0.0	0.0	0.0	Bacteria; Actinobacteria; Actinobacteria; Actinomycetales; Microbacteriaceae; Microbacterium
Otu035	0.0	0.0	0.0	0.0	0.0	0.0	0.0	2.0	0.0	0.0	0.0	0.0	Bacteria; Proteobacteria; Alphaproteobacteria; Caulobacterales; Caulobacteraceae; Brevundimonas
Otu036	0.0	0.0	0.0	0.0	0.0	0.0	0.0	2.0	0.0	0.0	0.0	0.0	Bacteria; Bacteroidetes; Flavobacteriia; Flavobacteriales; Flavobacteriaceae; Flavobacterium
Otu037	0.0	0.0	0.0	0.0	0.0	0.0	0.0	2.0	0.0	0.0	0.0	0.0	Bacteria; Bacteroidetes; Sphingobacteriia; Sphingobacteriales; Sphingobacteriaceae; Pedobacter
Otu038	0.0	0.0	0.0	0.0	0.0	0.0	0.0	0.0	0.0	0.0	0.0	2.0	Bacteria; Proteobacteria; Alphaproteobacteria; Rhizobiales; Bradyrhizobiaceae; Afipia
Otu039	0.0	1.0	0.0	0.0	0.0	0.0	0.0	0.0	0.0	0.0	0.0	1.0	Bacteria; Proteobacteria; Alphaproteobacteria; Sphingomonadales; Erythrobacteraceae; unclassified
Otu040	0.0	0.0	0.0	0.0	0.0	0.0	0.0	2.0	0.0	0.0	0.0	0.0	Bacteria; Proteobacteria; Alphaproteobacteria; Sphingomonadales; Sphingomonadaceae; Sphingomonas
Otu041	0.0	0.0	0.0	0.0	2.0	0.0	0.0	0.0	0.0	0.0	0.0	0.0	Bacteria; Proteobacteria; Betaproteobacteria; unclassified; unclassified; unclassified
Otu042	0.0	0.0	0.0	0.0	0.0	0.0	2.0	0.0	0.0	0.0	0.0	0.0	Bacteria; Firmicutes; Bacilli; Lactobacillales; Streptococcaceae; Lactococcus
Otu043	0.0	0.0	2.0	0.0	0.0	0.0	0.0	0.0	0.0	0.0	0.0	0.0	Bacteria; Proteobacteria; Betaproteobacteria; Burkholderiales; Comamonadaceae; Acidovorax
Otu044	0.0	0.0	0.0	0.0	0.0	0.0	0.0	0.0	0.0	0.0	0.0	2.0	Bacteria; Proteobacteria; Alphaproteobacteria; Rhodobacterales; Rhodobacteraceae; Paracoccus
Otu045	0.0	0.0	0.0	0.0	0.0	0.0	0.0	0.0	0.0	0.0	0.0	2.0	Bacteria; Proteobacteria; Alphaproteobacteria; Rhodobacterales; Rhodobacteraceae; Rubellimicrobium
Otu046	0.0	0.0	0.0	1.0	1.0	0.0	0.0	0.0	0.0	0.0	0.0	0.0	Bacteria; Proteobacteria; Alphaproteobacteria; Rhodobacterales; Rhodobacteraceae; Paracoccus
Otu047	0.0	0.0	0.0	0.0	1.0	0.0	0.0	0.0	0.0	0.0	0.0	0.0	Bacteria; Proteobacteria; Gammaproteobacteria; Pseudomonadales; Moraxellaceae; Enhydrobacter
Otu048	0.0	0.0	0.0	0.0	0.0	0.0	0.0	0.0	0.0	0.0	0.0	1.0	Bacteria; Proteobacteria; Alphaproteobacteria; Rhizobiales; Bradyrhizobiaceae; unclassified
Otu049	0.0	0.0	0.0	0.0	0.0	0.0	0.0	0.0	0.0	0.0	0.0	1.0	Bacteria; Proteobacteria; Alphaproteobacteria; Rhizobiales; Bradyrhizobiaceae; unclassified
Otu050	0.0	0.0	0.0	0.0	0.0	0.0	0.0	0.0	0.0	0.0	0.0	1.0	Bacteria; Proteobacteria; Alphaproteobacteria; Rhizobiales; unclassified; unclassified
Otu051	0.0	0.0	0.0	0.0	0.0	0.0	0.0	0.0	0.0	0.0	0.0	1.0	Bacteria; Proteobacteria; Alphaproteobacteria; Rhizobiales; Bradyrhizobiaceae; Oligotropha
Otu052	0.0	0.0	0.0	0.0	0.0	0.0	0.0	1.0	0.0	0.0	0.0	0.0	Bacteria; Proteobacteria; Alphaproteobacteria; Rhizobiales; Methylobacteriaceae; Methylobacterium
Otu053	0.0	0.0	0.0	0.0	0.0	0.0	0.0	0.0	0.0	0.0	0.0	1.0	Bacteria; Proteobacteria; Alphaproteobacteria; Rhizobiales; Hyphomicrobiaceae; Devosia
Otu054	1.0	0.0	0.0	0.0	0.0	0.0	0.0	0.0	0.0	0.0	0.0	0.0	Bacteria; unclassified; unclassified; unclassified; unclassified; unclassified
Otu055	0.0	0.0	0.0	0.0	0.0	0.0	0.0	1.0	0.0	0.0	0.0	0.0	Bacteria; unclassified; unclassified; unclassified; unclassified; unclassified
Otu056	0.0	0.0	0.0	0.0	0.0	0.0	0.0	0.0	0.0	0.0	1.0	0.0	Bacteria; unclassified; unclassified; unclassified; unclassified; unclassified
Otu057	0.0	0.0	0.0	0.0	0.0	0.0	1.0	0.0	0.0	0.0	0.0	0.0	Bacteria; Firmicutes; Negativicutes; Selenomonadales; Veillonellaceae; unclassified
Otu058	0.0	0.0	0.0	0.0	0.0	0.0	0.0	1.0	0.0	0.0	0.0	0.0	Bacteria; Proteobacteria; Gammaproteobacteria; Pseudomonadales; Pseudomonadaceae; Pseudomonas
Otu059	0.0	0.0	0.0	0.0	0.0	0.0	0.0	1.0	0.0	0.0	0.0	0.0	Bacteria; Cyanobacteria/Chloroplast; Chloroplast; Chloroplast; Streptophyta; unclassified
Otu060	0.0	0.0	0.0	0.0	0.0	0.0	0.0	0.0	0.0	0.0	1.0	0.0	Bacteria; Firmicutes; Bacilli; Lactobacillales; Streptococcaceae; Streptococcus
Otu061	0.0	0.0	0.0	0.0	0.0	0.0	0.0	0.0	0.0	0.0	1.0	0.0	Bacteria; Firmicutes; Bacilli; unclassified; unclassified; unclassified
Otu062	0.0	1.0	0.0	0.0	0.0	0.0	0.0	0.0	0.0	0.0	0.0	0.0	Bacteria; Proteobacteria; Alphaproteobacteria; Rhodospirillales; Acetobacteraceae; unclassified
Otu063	0.0	0.0	0.0	0.0	0.0	0.0	0.0	1.0	0.0	0.0	0.0	0.0	Bacteria; Actinobacteria; Actinobacteria; Solirubrobacterales; Conexibacteraceae; Conexibacter
Otu064	0.0	0.0	0.0	1.0	0.0	0.0	0.0	0.0	0.0	0.0	0.0	0.0	Bacteria; Bacteroidetes; Bacteroidia; Bacteroidales; Porphyromonadaceae; Parabacteroides
Otu065	0.0	0.0	0.0	0.0	0.0	0.0	0.0	0.0	0.0	0.0	0.0	1.0	Bacteria; Proteobacteria; Alphaproteobacteria; Sphingomonadales; Sphingomonadaceae; unclassified
Otu066	0.0	0.0	0.0	0.0	0.0	0.0	0.0	0.0	0.0	0.0	1.0	0.0	Bacteria; Proteobacteria; Alphaproteobacteria; Sphingomonadales; Sphingomonadaceae; Sphingomonas
Otu067	0.0	0.0	0.0	0.0	1.0	0.0	0.0	0.0	0.0	0.0	0.0	0.0	Bacteria; Actinobacteria; Actinobacteria; Gaiellales; Gaiellaceae; Gaiella
Otu068	0.0	1.0	0.0	0.0	0.0	0.0	0.0	0.0	0.0	0.0	0.0	0.0	Bacteria; Proteobacteria; Epsilonproteobacteria; Campylobacterales; Campylobacteraceae; Sulfurospirillum
Otu069	1.0	0.0	0.0	0.0	0.0	0.0	0.0	0.0	0.0	0.0	0.0	0.0	Bacteria; Planctomycetes; Planctomycetia; Planctomycetales; Planctomycetaceae; unclassified
Otu070	0.0	1.0	0.0	0.0	0.0	0.0	0.0	0.0	0.0	0.0	0.0	0.0	Bacteria; Gemmatimonadetes; Gemmatimonadetes; Gemmatimonadales; Gemmatimonadaceae; Gemmatimonas
Otu071	0.0	0.0	0.0	0.0	0.0	0.0	0.0	1.0	0.0	0.0	0.0	0.0	Bacteria; Bacteroidetes; Cytophagia; Cytophagales; Cytophagaceae; Adhaeribacter
Otu072	0.0	0.0	0.0	0.0	0.0	0.0	0.0	0.0	0.0	0.0	0.0	1.0	Bacteria; Bacteroidetes; Cytophagia; Cytophagales; Cytophagaceae; unclassified
Otu073	0.0	0.0	0.0	0.0	0.0	0.0	0.0	0.0	0.0	0.0	0.0	1.0	Bacteria; Bacteroidetes; Cytophagia; Cytophagales; Cytophagaceae; Dyadobacter
Otu074	0.0	0.0	0.0	0.0	0.0	0.0	0.0	0.0	0.0	0.0	0.0	1.0	Bacteria; Bacteroidetes; Cytophagia; Cytophagales; Cytophagaceae; Hymenobacter
Otu075	0.0	0.0	0.0	0.0	0.0	0.0	0.0	0.0	0.0	0.0	0.0	1.0	Bacteria; Proteobacteria; Alphaproteobacteria; Rhodobacterales; Rhodobacteraceae; Rubellimicrobium
Otu076	1.0	0.0	0.0	0.0	0.0	0.0	0.0	0.0	0.0	0.0	0.0	0.0	Bacteria; Actinobacteria; Actinobacteria; Actinomycetales; Corynebacteriaceae; Corynebacterium
Otu077	0.0	0.0	0.0	0.0	0.0	0.0	0.0	0.0	0.0	0.0	0.0	1.0	Bacteria; Firmicutes; Bacilli; Bacillales; Listeriaceae; Brochothrix
Otu078	0.0	0.0	0.0	0.0	0.0	0.0	0.0	0.0	0.0	0.0	0.0	1.0	Bacteria; Firmicutes; Bacilli; Bacillales; Paenibacillaceae_1; Paenibacillus
Otu079	0.0	0.0	0.0	0.0	0.0	0.0	0.0	0.0	0.0	0.0	0.0	1.0	Bacteria; Firmicutes; Bacilli; Bacillales; Bacillaceae_1; Domibacillus
Otu080	0.0	0.0	0.0	0.0	0.0	0.0	0.0	0.0	0.0	0.0	0.0	1.0	Bacteria; Firmicutes; Bacilli; Bacillales; Bacillaceae_1; Bacillus
Otu081	0.0	1.0	0.0	0.0	0.0	0.0	0.0	0.0	0.0	0.0	0.0	0.0	Bacteria; Firmicutes; Bacilli; Bacillales; Bacillaceae_1; Bacillus
Otu082	0.0	0.0	0.0	0.0	0.0	0.0	0.0	0.0	0.0	0.0	0.0	1.0	Bacteria; Firmicutes; Clostridia; Clostridiales; Peptococcaceae_1; Dehalobacter
Otu083	0.0	0.0	0.0	0.0	0.0	0.0	0.0	1.0	0.0	0.0	0.0	0.0	Bacteria; Firmicutes; Clostridia; Clostridiales; unclassified; unclassified
Otu084	0.0	0.0	0.0	0.0	0.0	0.0	1.0	0.0	0.0	0.0	0.0	0.0	Bacteria; Firmicutes; Clostridia; Clostridiales; Ruminococcaceae; unclassified
Otu085	0.0	0.0	0.0	0.0	0.0	1.0	0.0	0.0	0.0	0.0	0.0	0.0	Bacteria; Firmicutes; Clostridia; Clostridiales; Ruminococcaceae; Clostridium_IV
Otu086	0.0	0.0	0.0	0.0	0.0	0.0	0.0	0.0	0.0	0.0	0.0	1.0	Bacteria; Proteobacteria; Betaproteobacteria; Burkholderiales; Comamonadaceae; Pelomonas
Otu087	0.0	0.0	0.0	0.0	0.0	0.0	0.0	0.0	0.0	0.0	0.0	1.0	Bacteria; Proteobacteria; Betaproteobacteria; Burkholderiales; unclassified; unclassified
Otu088	0.0	0.0	0.0	0.0	0.0	0.0	0.0	0.0	0.0	0.0	0.0	1.0	Bacteria; Proteobacteria; Betaproteobacteria; Burkholderiales; Oxalobacteraceae; Massilia
Otu089	0.0	0.0	0.0	0.0	0.0	0.0	0.0	1.0	0.0	0.0	0.0	0.0	Bacteria; Proteobacteria; Betaproteobacteria; Burkholderiales; Burkholderiales_incertae_sedis; Aquabacterium
Otu090	0.0	0.0	0.0	0.0	1.0	0.0	0.0	0.0	0.0	0.0	0.0	0.0	Bacteria; Actinobacteria; Actinobacteria; Actinomycetales; Nocardioidaceae; Nocardioides
Otu091	0.0	0.0	0.0	0.0	0.0	0.0	0.0	0.0	0.0	0.0	0.0	1.0	Bacteria; Bacteroidetes; Sphingobacteriia; Sphingobacteriales; Sphingobacteriaceae; unclassified
Otu092	1.0	0.0	0.0	0.0	0.0	0.0	0.0	0.0	0.0	0.0	0.0	0.0	Bacteria; Actinobacteria; Actinobacteria; Actinomycetales; Corynebacteriaceae; Corynebacterium
Otu093	0.0	0.0	0.0	0.0	0.0	0.0	0.0	0.0	0.0	0.0	1.0	0.0	Bacteria; Actinobacteria; Actinobacteria; Actinomycetales; unclassified; unclassified
Otu094	0.0	0.0	0.0	0.0	0.0	0.0	0.0	0.0	0.0	0.0	0.0	1.0	Bacteria; Actinobacteria; Actinobacteria; Actinomycetales; Microbacteriaceae; Pseudoclavibacter
Otu095	1.0	0.0	0.0	0.0	0.0	0.0	0.0	0.0	0.0	0.0	0.0	0.0	Bacteria; Actinobacteria; Actinobacteria; Actinomycetales; Corynebacteriaceae; Corynebacterium
Otu096	0.0	0.0	0.0	0.0	0.0	0.0	0.0	0.0	0.0	0.0	0.0	1.0	Bacteria; Actinobacteria; Actinobacteria; Actinomycetales; unclassified; unclassified
Otu097	0.0	0.0	0.0	0.0	1.0	0.0	0.0	0.0	0.0	0.0	0.0	0.0	Bacteria; Actinobacteria; Actinobacteria; Actinomycetales; Microbacteriaceae; unclassified
Otu098	0.0	0.0	0.0	0.0	0.0	0.0	0.0	0.0	0.0	0.0	0.0	1.0	Bacteria; Actinobacteria; Actinobacteria; Actinomycetales; Corynebacteriaceae; Corynebacterium
Otu099	0.0	0.0	0.0	0.0	0.0	0.0	0.0	0.0	0.0	0.0	0.0	1.0	Bacteria; Actinobacteria; Actinobacteria; Actinomycetales; Propionibacteriaceae; Propionibacterium
Otu100	0.0	0.0	0.0	0.0	0.0	0.0	0.0	0.0	0.0	0.0	0.0	1.0	Bacteria; Actinobacteria; Actinobacteria; Actinomycetales; Microbacteriaceae; Leifsonia
Otu101	0.0	0.0	0.0	0.0	0.0	0.0	0.0	0.0	0.0	0.0	0.0	1.0	Bacteria; Proteobacteria; Betaproteobacteria; Burkholderiales; Comamonadaceae; Variovorax
Otu102	0.0	0.0	0.0	0.0	1.0	0.0	0.0	0.0	0.0	0.0	0.0	0.0	Bacteria; Proteobacteria; Alphaproteobacteria; Caulobacterales; Caulobacteraceae; Phenylobacterium
Otu103	0.0	0.0	0.0	0.0	0.0	0.0	0.0	0.0	0.0	0.0	0.0	1.0	Bacteria; Proteobacteria; Alphaproteobacteria; Caulobacterales; Caulobacteraceae; Asticcacaulis
Otu104	1.0	0.0	0.0	0.0	0.0	0.0	0.0	0.0	0.0	0.0	0.0	0.0	Bacteria; Firmicutes; Bacilli; Lactobacillales; Lactobacillaceae; Lactobacillus
