# Supplementary material for: Microbial biodiversity assessment of the European Space Agency’s ExoMars 2016 mission
Source: Microbiome. 2017 Oct 25;5:143. doi: 10.1186/s40168-017-0358-3 (PMC5657055; doi:10.1186/s40168-017-0358-3)
Supplement: Supplementary file 9 — Retrieved microbial isolates, the sampling date, location and enrichment strategy (“Fungi” refers to PD agar, see materials and methods). (XLSX 30 kb) [file 40168_2017_358_MOESM9_ESM.xlsx]

## Sheet: Table1
Additional Table 8: Retrieved microbial isolates, the sampling date, location and enrichment strategy ("Fungi" refers to PD agar, see materials and methods). Symbols (£, t, n) refer to categories "Sampling", "Location", and "Enrichment strategy".
					Sampling				Location					Enrichment strategy
Strain				Species (DSMZ number in brackets)	2013-09-01	May 14	Dec. 14	2015-02-01	CR_facility	GSE	Spacecraft	Air	Garment	Bioburden	Oligotroph	Alkaliphiles	Vegetatives	"fungi"	Anaerobes
T80	Agrococcus jenensis	Agrococcus jenensis (DSM 103186)	DSM 103186	Agrococcus jenensis (DSM 103186)	£					t							n
T25	Arhrobacter sp.	Arhrobacter sp. (X)	X	Arthrobacter sp.	£				t						n
T75	Arthrobacter citreus	Arthrobacter citreus (DSM 103177)	DSM 103177	Arthrobacter citreus (DSM 103177)	£				t								n
T27	Arthrobacter sp.	Arthrobacter sp. (X)	X	Arthrobacter sp.	£				t						n
T29	Arthrobacter sp.	Arthrobacter sp. (X)	X	Arthrobacter sp.	£				t						n
T6	Arthrobacter sp.	Arthrobacter sp. (X)	X	Arthrobacter sp.	£				t							n
T4	Arthrobacter sp.	Arthrobacter sp. (X)	X	Arthrobacter sp.	£				t							n
T7	Arthrobacter sp.	Arthrobacter sp. (X)	X	Arthrobacter sp.	£				t							n
T3	Arthrobacter sp.	Arthrobacter sp. (X)	X	Arthrobacter sp.	£				t							n
T71	Arthrobacter sp.	Arthrobacter sp. (X)	X	Arthrobacter sp.	£				t								n
T5	Arthrobacter sp.	Arthrobacter sp. (X)	X	Arthrobacter sp.	£				t							n
T73	Arthrobacter sp.	Arthrobacter sp. (X)	X	Arthrobacter sp.	£				t								n
T1	Arthrobacter sp.	Arthrobacter sp. (DSM 103175)	DSM 103175	Arthrobacter sp. (DSM 103175)	£				t							n
T4_17	Bacillus aryabhattai	Bacillus aryabhattai (DSM 100546)	DSM 100546	Bacillus aryabhattai (DSM 100546)				£	t									n
T3_1	Bacillus cereus	Bacillus cereus (DSM 31030)	DSM 31030	Bacillus cereus (DSM 31030)			£		t						n
T5a	Bacillus licheniformis	Bacillus licheniformis (DSM 30959)	DSM 30959	Bacillus licheniformis (DSM 30959)	£				t										n
T5b	Bacillus licheniformis	Bacillus licheniformis (DSM 30960)	DSM 30960	Bacillus licheniformis (DSM 30960)	£				t										n
T5c	Bacillus licheniformis	Bacillus licheniformis (DSM 30961)	DSM 30961	Bacillus licheniformis (DSM 30961)	£				t										n
T2_2	Bacillus licheniformis	Bacillus licheniformis (DSM 30976)	DSM 30976	Bacillus licheniformis (DSM 30976)		£			t							n
D6.1	Bacillus megaterium	Bacillus megaterium (DSM 30967)	DSM 30967	Bacillus megaterium (DSM 30967)		£			t					n
T4_15	Bacillus mojavensis	Bacillus mojavensis (DSM 100545)	DSM 100545	Bacillus mojavensis (DSM 100545)				£	t								n	n
T_a3				Bacillus mycoides(DSM 100658)				£	t										n
D11.1				Bacillus mycoides (DSM 30962)		£			t					n
D11.2				Bacillus mycoides (DSM 30963)		£			t					n
D11.3				Bacillus mycoides (DSM 30964)		£			t					n
D11.4				Bacillus mycoides (DSM 30965)		£			t					n
D11.5				Bacillus mycoides (DSM 30966)		£			t					n
W3.1				Bacillus mycoides (DSM 30968)		£					t			n
W6.1				Bacillus mycoides (DSM 30969)		£					t			n
T32	Bacillus pseudomycoides	Bacillus pseudomycoides (X)	X	Bacillus pseudomycoides	£					t					n
T4_3	Bacillus pumilus	Bacillus pumilus (DSM 100541)	DSM 100541	Bacillus pumilus (DSM 100541)				£		t							n
T2_44	Bacillus pumilus	Bacillus pumilus (DSM 30997)	DSM 30997	Bacillus pumilus (DSM 30997)		£			t						n
T2_3				Bacillus pumilus (DSM 30977)		£			t							n
T2_51	Bacillus simplex	Bacillus simplex (DSM 31000)	DSM 31000	Bacillus simplex (DSM 31000)		£			t						n
T2_23	Bacillus sp.	Bacillus sp. (DSM 30989)	DSM 30989	Bacillus sp. (DSM 30989)		£							t				n
T2_50	Bacillus sp.	Bacillus sp. (DSM 30999)	DSM 30999	Bacillus sp. (DSM 30999)		£			t						n
FS3_1	Bacillus subtilis	Bacillus subtilis (DSM 100605)	DSM 100605	Bacillus subtilis (DSM 100605)			£				t			n
D6_1	Bacillus subtilis	Bacillus subtilis (DSM 100612)	DSM 100612	Bacillus subtilis (DSM 100612)			£			t				n
D8_1	Bacillus subtilis	Bacillus subtilis (DSM 100613)	DSM 100613	Bacillus subtilis (DSM 100613)			£		t					n
D13_1	Bacillus subtilis	Bacillus subtilis (DSM 100614)	DSM 100614	Bacillus subtilis (DSM 100614)			£		t					n
D1	Bacillus subtilis	Bacillus subtilis (DSM 30941)	DSM 30941	Bacillus subtilis (DSM 30941)	£				t					n
D-FC1	Bacillus subtilis	Bacillus subtilis (DSM 30942)	DSM 30942	Bacillus subtilis (DSM 30942)	£									n
T3_6	Bacillus subtilis	Bacillus subtilis (DSM 31033)	DSM 31033	Bacillus subtilis (DSM 31033)			£		t							n
T82	Brevibacterium celere	Brevibacterium celere (DSM 103187)	DSM 103187	Brevibacterium celere (DSM 103187)	£					t							n
T79	Brevundimonas vesicularis / B. nasdae	Brevundimonas vesicularis / B. nasdae (DSM 103185)	DSM 103185	Brevundimonas vesicularis / B. nasdae (DSM 103185)	£					t							n
T2_38	Curtobacterium sp.	Curtobacterium sp. (DSM 30973)	DSM 30973	Curtobacterium sp. (DSM 30973)		£			t									n
T2_40	Curtobacterium sp.	Curtobacterium sp. (DSM 30974)	DSM 30974	Curtobacterium sp. (DSM 30974)		£			t									n
T3_2	Curtobacterium sp.	Curtobacterium sp. (DSM 31031)	DSM 31031	Curtobacterium sp. (DSM 31031)			£			t					n
T7a	Dermabacter sp.	Dermabacter sp. (DSM 30958)	DSM 30958	Dermabacter sp. (DSM 30958)	£								t						n
T42	Hymenobacter gelipurpurascens	Hymenobacter gelipurpurascens (X)	X	Hymenobacter gelipurpurascens	£				t						n
T68	Hymenobacter gelipurpurascens	Hymenobacter gelipurpurascens (X)	X	Hymenobacter gelipurpurascens	£				t								n
T81	Hymenobacter gelipurpurascens	Hymenobacter gelipurpurascens (X)	X	Hymenobacter gelipurpurascens	£					t							n
T38	Hymenobacter gelipurpurascens	Hymenobacter gelipurpurascens (DSM 103180)	DSM 103180	Hymenobacter gelipurpurascens (DSM 103180)	£				t						n
T2_13	Kocuria marina	Kocuria marina (DSM 30982)	DSM 30982	Kocuria marina (DSM 30982)		£			t								n
T2_43	Kocuria marina	Kocuria marina (DSM 30996)	DSM 30996	Kocuria marina (DSM 30996)		£			t						n
T2_49	Kocuria marina	Kocuria marina (DSM 30998)	DSM 30998	Kocuria marina (DSM 30998)		£			t						n
T2_20	Kocuria palustris	Kocuria palustris (DSM 30987)	DSM 30987	Kocuria palustris (DSM 30987)		£			t								n
T9	Luteimonas aestuarii	Luteimonas aestuarii (DSM 103184)	DSM 103184	Luteimonas aestuarii (DSM 103184)	£					t						n
T77	Massilia sp.	Massilia sp. (X)	X	Massilia sp.	£					t							n
T36	Methylobacterium extorquens	Methylobacterium extorquens (X)	X	Methylobacterium extorquens	£					t					n
T2_29	Methylobacterium extorquens	Methylobacterium extorquens (DSM 31003)	DSM 31003	Methylobacterium extorquens (DSM 31003)		£			t								n
T2_31	Methylobacterium sp.	Methylobacterium sp. (DSM 30993)	DSM 30993	Methylobacterium sp. (DSM 30993)		£			t								n
T2_37	Methylobacterium sp.	Methylobacterium sp. (DSM 30994)	DSM 30994	Methylobacterium sp. (DSM 30994)		£			t									n
T2_39	Methylobacterium sp.	Methylobacterium sp. (DSM 30995)	DSM 30995	Methylobacterium sp. (DSM 30995)		£			t									n
T24	Micococcus luteus	Micococcus luteus (X)	X	Microbacterium hatanonis (DSM 103176)	£				t						n
T26	Microbacterium hatanonis	Microbacterium hatanonis (DSM 103176)	DSM 103176	Micrococcus luteus	£				t						n
T23	Micrococcus luteus	Micrococcus luteus (X)	X	Micrococcus luteus	£				t						n
T4_25	Micrococcus luteus	Micrococcus luteus (DSM 100550)	DSM 100550	Micrococcus luteus (DSM 100550)				£	t						n
T4_26	Micrococcus luteus	Micrococcus luteus (DSM 100551)	DSM 100551	Micrococcus luteus (DSM 100551)				£	t						n
T4_27	Micrococcus luteus	Micrococcus luteus (DSM 100552)	DSM 100552	Micrococcus luteus (DSM 100552)				£	t							n
T4_28	Micrococcus luteus	Micrococcus luteus (DSM 100553)	DSM 100553	Micrococcus luteus (DSM 100553)				£	t							n
T4_29	Micrococcus luteus	Micrococcus luteus (DSM 100554)	DSM 100554	Micrococcus luteus (DSM 100554)				£	t							n
T4_35	Micrococcus luteus	Micrococcus luteus (DSM 100555)	DSM 100555	Micrococcus luteus (DSM 100555)				£	t							n
T2_1	Micrococcus luteus	Micrococcus luteus (DSM 30975)	DSM 30975	Micrococcus luteus (DSM 30975)		£			t							n
T2_6	Micrococcus luteus	Micrococcus luteus (DSM 30978)	DSM 30978	Micrococcus luteus (DSM 30978)		£							t			n
T2_9	Paenibacillus glucanolyticus	Paenibacillus glucanolyticus (DSM 31002)	DSM 31002	Paenibacillus glucanolyticus (DSM 31002)		£			t							n
T3_4	Paenibacillus urinalis	Paenibacillus urinalis (DSM 31034)	DSM 31034	Paenibacillus urinalis (DSM 31034)			£		t								n
T2	Paenibacilus sp.	Paenibacilus sp. (X)	X	Paenibacilus sp.	£				t							n
T4_9	Paracoccus yeei	Paracoccus yeei (DSM 100543)	DSM 100543	Paracoccus yeei (DSM 100543)				£	t								n
T4_11	Paracoccus yeei	Paracoccus yeei (DSM 100544)	DSM 100544	Paracoccus yeei (DSM 100544)				£	t								n
T4_19	Paracoccus yeei	Paracoccus yeei (DSM 100548)	DSM 100548	Paracoccus yeei (DSM 100548)				£	t						n
T4_23	Paracoccus yeei	Paracoccus yeei (DSM 100549)	DSM 100549	Paracoccus yeei (DSM 100549)				£	t						n
T3_3	Paracoccus yeei	Paracoccus yeei (DSM 31032 )	DSM 31032	Paracoccus yeei (DSM 31032 )			£		t						n
T70	Pedobacter duraque	Pedobacter duraque (DSM 103183)	DSM 103183	Pedobacter duraque (DSM 103183)	£				t								n
T39	Pigmentiphaga litoralis	Pigmentiphaga litoralis (DSM 103181)	DSM 103181	Pigmentiphaga litoralis (DSM 103181)	£				t						n
T45	Rathayibacter tritici	Rathayibacter tritici (X)	X	Rathayibacter tritici	£				t						n
T43	Rathayibacter tritici	Rathayibacter tritici (DSM 103182)	DSM 103182	Rathayibacter tritici (DSM 103182)	£				t						n
T66	Rathayibacter tritici / Rathyibacter caricis	Rathayibacter tritici / Rathyibacter caricis (X)	X	Rathayibacter tritici / Rathyibacter caricis	£				t								n
T37	Roseomonas aestuarii	Roseomonas aestuarii (X)	X	Roseomonas aestuarii	£					t					n
T21	Roseomonas aestuarii	Roseomonas aestuarii (DSM 103179)	DSM 103179	Roseomonas aestuarii (DSM 103179)	£				t							n
SP2_3	Rothia amarae	Rothia amarae (DSM 100609)	DSM 100609	Rothia amarae (DSM 100609)			£				t			n
T18	Sphingomonas mucosissima	Sphingomonas mucosissima (X)	X	Sphingomonas mucosissima	£				t							n
T19	Sphingomonas mucosissima (DSM 103178)	Sphingomonas mucosissima (DSM 103178) ()		Sphingomonas mucosissima (DSM 103178)	£				t							n
T41	Sphingomonas sp.	Sphingomonas sp. (X)	X	Sphingomonas sp.	£				t						n
T44	Sphingomonas sp.	Sphingomonas sp. (X)	X	Sphingomonas sp.	£				t						n
T2_T7B2	Staphylococcus aureus	Staphylococcus aureus (DSM 30980)	DSM 30980	Staphylococcus aureus (DSM 30980)		£							t						n
A6.1	Staphylococcus epidermidis	Staphylococcus epidermidis (DSM 30971)	DSM 30971	Staphylococcus epidermidis (DSM 30971)		£						t		n
T2_T7B3	Staphylococcus epidermidis	Staphylococcus epidermidis (DSM 30981)	DSM 30981	Staphylococcus epidermidis (DSM 30981)		£							t						n
T10	Staphylococcus hominis	Staphylococcus hominis (X)	X	Staphylococcus hominis	£					t						n
T65	Staphylococcus hominis	Staphylococcus hominis (X)	X	Staphylococcus hominis	£				t								n
T59	Staphylococcus hominis	Staphylococcus hominis (X)	X	Staphylococcus hominis	£				t									n
T67	Staphylococcus hominis	Staphylococcus hominis (X)	X	Staphylococcus hominis	£				t								n
A5	Staphylococcus hominis	Staphylococcus hominis (DSM 30940)	DSM 30940	Staphylococcus hominis (DSM 30940)	£				t					n
A11.1	Staphylococcus hominis	Staphylococcus hominis (DSM 30970)	DSM 30970	Staphylococcus hominis (DSM 30970)		£							t	n
T2_17	Staphylococcus hominis	Staphylococcus hominis (DSM 30984)	DSM 30984	Staphylococcus hominis (DSM 30984)		£							t				n
T2_19	Staphylococcus hominis	Staphylococcus hominis (DSM 30986)	DSM 30986	Staphylococcus hominis (DSM 30986)		£			t								n
T2_22	Staphylococcus hominis	Staphylococcus hominis (DSM 30988)	DSM 30988	Staphylococcus hominis (DSM 30988)		£			t								n
T2_24	Staphylococcus hominis	Staphylococcus hominis (DSM 30990)	DSM 30990	Staphylococcus hominis (DSM 30990)		£							t				n
T2_26	Staphylococcus hominis	Staphylococcus hominis (DSM 30991)	DSM 30991	Staphylococcus hominis (DSM 30991)		£			t								n
T4_18	Staphylococcus hominis subsp. hominis	Staphylococcus hominis subsp. hominis (DSM 100547)	DSM 100547	Staphylococcus hominis subsp. hominis (DSM 100547)				£	t									n
T2_T6 b	Staphylococcus lugdunensis	Staphylococcus lugdunensis (DSM 30979)	DSM 30979	Staphylococcus lugdunensis (DSM 30979)			£		t										n
SP2_1	Staphylococcus pasteuri	Staphylococcus pasteuri (DSM 100606)	DSM 100606	Staphylococcus pasteuri (DSM 100606)			£				t			n
T_a1	Staphylococcus saphrophyticus	Staphylococcus saphrophyticus (DSM 100656)	DSM 100656	Staphylococcus saphrophyticus (DSM 100656)				£		t									n
T_a2	Staphylococcus saphrophyticus	Staphylococcus saphrophyticus (DSM 100657)	DSM 100657	Staphylococcus saphrophyticus (DSM 100657)				£		t									n
A7.1	Staphylococcus simulans	Staphylococcus simulans (DSM 30972)	DSM 30972	Staphylococcus simulans (DSM 30972)		£						t		n
SP2_4	Staphylococcus sp.	Staphylococcus sp. (DSM 100610)	DSM 100610	Staphylococcus sp. (DSM 100610)			£				t			n
SP2_5	Staphylococcus sp.	Staphylococcus sp. (DSM 100611)	DSM 100611	Staphylococcus sp. (DSM 100611)			£				t			n
T78	Staphylococcus warneri	Staphylococcus warneri (X)	X	Staphylococcus warneri	£					t							n
SP2_2	Staphylococcus warneri	Staphylococcus warneri (DSM 100607)	DSM 100607	Staphylococcus warneri (DSM 100607)			£				t			n
T2_27	Staphylococcus warneri	Staphylococcus warneri (DSM 30992)	DSM 30992	Staphylococcus warneri (DSM 30992)		£			t								n
