# Supplementary material for: Microbial biodiversity assessment of the European Space Agency’s ExoMars 2016 mission
Source: Microbiome. 2017 Oct 25;5:143. doi: 10.1186/s40168-017-0358-3 (PMC5657055; doi:10.1186/s40168-017-0358-3)
Supplement: Supplementary file 11 — Details on the isolates. (XLSX 20 kb) [file 40168_2017_358_MOESM11_ESM.xlsx]

## Sheet: Tabelle1
Taxonomy	strain	DSMZ number	Sample	Sample type (H= Hardware and HW associated samples; CR_Fl=clean room floor; CR_Fa=clean room facility; A= Air)	sampling location	Sample Type: Wipe/Swab etc.	Room	Grid	Sampling campaign	Type of analysis	Medium used for enrichment
Bacillus megaterium	D6.1	DSM 30967	D6	CR_Fa	roll up door towards air lock	wipe sample	clean room_02	A3	8_Torino, May 2014	bioburden
Bacillus mycoides	D11.1	DSM 30962	D11	CR_Fl	floor next to air sample 4	wipe sample	clean room_4b	D2	8_Torino, May 2014	bioburden
Bacillus mycoides	D11.2	DSM 30963	D11	CR_Fl	floor next to air sample 4	wipe sample	clean room_4b	D2	8_Torino, May 2014	bioburden
Bacillus mycoides	D11.3	DSM 30964	D11	CR_Fl	floor next to air sample 4	wipe sample	clean room_4b	D2	8_Torino, May 2014	bioburden
Bacillus mycoides	D11.4	DSM 30965	D11	CR_Fl	floor next to air sample 4	wipe sample	clean room_4b	D2	8_Torino, May 2014	bioburden
Bacillus mycoides	D11.5	DSM 30966	D11	CR_Fl	floor next to air sample 4	wipe sample	clean room_4b	D2	8_Torino, May 2014	bioburden
Bacillus mycoides	W3.1	DSM 30968	H3	H	ESP center	wipe sample	clean room_4b	D2	8_Torino, May 2014	bioburden
Bacillus mycoides	W6.1	DSM 30969	H6	H	SPIT upper near wheel	wipe sample	clean room_4b	D2	8_Torino, May 2014	bioburden
Bacillus subtilis	D1	DSM 30941	D1	CR_Fa	oven door	wipe sample	clean room_02	A3	6_Torino, September 2013	bioburden
Bacillus subtilis	D13_1	DSM 100614	D13	?	utility outlet panel	wipe sample	clean room_4b	D1	11_Torino, December 2014	bioburden
Bacillus subtilis	D6_1	DSM 100612	D6	GSE	cleaning unit	wipe sample	clean room_02	A3	11_Torino, December 2014	bioburden
Bacillus subtilis	D8_1	DSM 100613	D8	CR_Fa	air shower door	wipe sample	clean room_4b	C3	11_Torino, December 2014	bioburden
Bacillus subtilis	D-FC1	DSM 30942	D-FC1	Control	Field control	wipe sample	clean room_02	X	6_Torino, September 2013	bioburden
Bacillus subtilis	FS3_1	DSM 100605	FS3	H	front shield	wipe sample	clean room_4a	B2	11_Torino, December 2014	bioburden
Rothia amarae	SP2_3	DSM 100609	SP2	H	plain surface area	wipe sample	clean room_4b	D2	11_Torino, December 2014	bioburden
Staphylococcus epidermidis	A6.1	DSM 30971	A6	A	return grill right down towards 04b	air sample	clean room_4b	B1	8_Torino, May 2014	bioburden
Staphylococcus hominis	A11.1	DSM 30970	A11	A	opposite of air shower door	air sample	room_03	B3	8_Torino, May 2014	bioburden
Staphylococcus hominis	A5	DSM 30940	A5	CR_Fa	RG middle return grill	air sample	clean room_4b	D3	6_Torino, September 2013	bioburden
Staphylococcus pasteuri	SP2_1	DSM 100606	SP2	H	plain surface area	wipe sample	clean room_4b	D2	11_Torino, December 2014	bioburden
Staphylococcus simulans	A7.1	DSM 30972	A7	A	return grill middle down	air sample	clean room_4a	A1	8_Torino, May 2014	bioburden
Staphylococcus sp.	SP2_4	DSM 100610	SP2	H	plain surface area	wipe sample	clean room_4b	D2	11_Torino, December 2014	bioburden
Staphylococcus sp.	SP2_5	DSM 100611	SP2	H	plain surface area	wipe sample	clean room_4b	D2	11_Torino, December 2014	bioburden
Staphylococcus warneri	SP2_2	DSM 100607	SP2	H	plain surface area	wipe sample	clean room_4b	D2	11_Torino, December 2014	bioburden
Agrococcus jenensis	T80	DSM 103186	C1	GSE	rack	wipe sample	clean room_02	A4	6_Torino, September 2013	Biodiversity	R2A
Alternaria alternata complex (fungi)	T16	X	C1	GSE	rack	wipe sample	clean room_02	A4	6_Torino, September 2013	Biodiversity	R2A pH 10
Arhrobacter sp.	T25	X	C6	CR_Fl	floor next to air sample 8	wipe sample	clean room_4a	A1	6_Torino, September 2013	Biodiversity	Ravan
Arthrobacter citreus	T75	DSM 103177	C6	CR_Fl	floor next to air sample 8	wipe sample	clean room_4a	A1	6_Torino, September 2013	Biodiversity	R2A
Arthrobacter sp.	T71	X	C6	CR_Fl	floor next to air sample 8	wipe sample	clean room_4a	A1	6_Torino, September 2013	Biodiversity	R2A
Arthrobacter sp.	T73	X	C6	CR_Fl	floor next to air sample 8	wipe sample	clean room_4a	A1	6_Torino, September 2013	Biodiversity	R2A
Arthrobacter sp.	T1	DSM 103175	C6	CR_Fl	floor next to air sample 8	wipe sample	clean room_4a	A1	6_Torino, September 2013	Biodiversity	R2A pH 10
Arthrobacter sp.	T3	X	C6	CR_Fl	floor next to air sample 8	wipe sample	clean room_4a	A1	6_Torino, September 2013	Biodiversity	R2A pH 10
Arthrobacter sp.	T4	X	C6	CR_Fl	floor next to air sample 8	wipe sample	clean room_4a	A1	6_Torino, September 2013	Biodiversity	R2A pH 10
Arthrobacter sp.	T5	X	C6	CR_Fl	floor next to air sample 8	wipe sample	clean room_4a	A1	6_Torino, September 2013	Biodiversity	R2A pH 10
Arthrobacter sp.	T6	X	C6	CR_Fl	floor next to air sample 8	wipe sample	clean room_4a	A1	6_Torino, September 2013	Biodiversity	R2A pH 10
Arthrobacter sp.	T7	X	C6	CR_Fl	floor next to air sample 8	wipe sample	clean room_4a	A1	6_Torino, September 2013	Biodiversity	R2A pH 10
Arthrobacter sp.	T27	X	C6	CR_Fl	floor next to air sample 8	wipe sample	clean room_4a	A1	6_Torino, September 2013	Biodiversity	Ravan
Arthrobacter sp.	T29	X	C6	CR_Fl	floor next to air sample 8	wipe sample	clean room_4a	A1	6_Torino, September 2013	Biodiversity	Ravan
Bacillus aryabhattai	T4_17	DSM 100546	C7b	CR_Fl	floor next to air sample 7	wipe sample	clean room_4a	A1	12_Torino, February 2015	biodiversity	PDA
Bacillus cereus	T3_1	DSM 31030	C2a	CR_Fa	RUD towards air lock	wipe sample	clean room_02	A5	11_Torino, December 2014	biodiversity	Ravan
Bacillus licheniformis	T5a_anaerobe	DSM 30959	T5	CR_Fl	Floor next to A9	wipe sample	clean room_4a	A2	6_Torino, September 2013	Biodiversity	anaerob. TSA
Bacillus licheniformis	T5b_anaerobe	DSM 30960	T5	CR_Fl	Floor next to A9	wipe sample	clean room_4a	A2	6_Torino, September 2013	Biodiversity	anaerob. TSA
Bacillus licheniformis	T5c_anaerobe	DSM 30961	T5	CR_Fl	Floor next to A9	wipe sample	clean room_4a	A2	6_Torino, September 2013	Biodiversity	anaerob. TSA
Bacillus licheniformis	T2_2	DSM 30976	C7	CR_Fl	floor next to air sample 7	wipe sample	clean room_4a	A1	8_Torino, May 2014	biodiversity	R2A PH 9,5-10
Bacillus mojavensis	T4_15	DSM 100545	C6a	CR_Fl	floor next to air sample 8	wipe sample	clean room_4a	A1	12_Torino, February 2015	biodiversity	PDA
Bacillus mojavensis	T4_5	DSM 100542	C6b	CR_Fl	floor next to air sample 8	wipe sample	clean room_4a	A1	12_Torino, February 2015	biodiversity	R2A
Bacillus mycoides	T_a3	DSM 100658	T3a	CR_Fl	Floor next to A5	wipe sample	clean room_4b	D3	12_Torino, February 2015	biodiversity	anaerobic tSA
Bacillus pseudomycoides	T32	X	C1	GSE	rack	wipe sample	clean room_02	A4	6_Torino, September 2013	Biodiversity	Ravan
Bacillus pumilus	T4_3	DSM 100541	C1a	GSE	rack	wipe sample	clean room_02	A4	12_Torino, February 2015	biodiversity	R2A
Bacillus pumilus	T2_3	DSM 30977	C7	CR_Fl	floor next to air sample 7	wipe sample	clean room_4a	A1	8_Torino, May 2014	biodiversity	R2A PH 9,5-10
Bacillus pumilus	T2_44	DSM 30997	C3 a)	CR_Fl	floor next to air sample 4	wipe sample	clean room_4b	D2	8_Torino, May 2014	biodiversity	Ravan
Bacillus simplex	T2_51	DSM 31000	C7	CR_Fl	floor next to air sample 7	wipe sample	clean room_4a	A1	8_Torino, May 2014	biodiversity	Ravan
Bacillus sp.	T2_23	DSM 30989	C8 a)	GSE	cabinet wall	wipe sample	room_03	B3	8_Torino, May 2014	biodiversity	R2A
Bacillus sp.	T2_50	DSM 30999	C7	CR_Fl	floor next to air sample 7	wipe sample	clean room_4a	A1	8_Torino, May 2014	biodiversity	Ravan
Bacillus subtilis	T3_6	DSM 31033	C2b	CR_Fa	RUD towards air lock	wipe sample	clean room_02	A5	11_Torino, December 2014	biodiversity	R2A PH10
Brevibacterium celere	T82	DSM 103187	C1	GSE	rack	wipe sample	clean room_02	A4	6_Torino, September 2013	Biodiversity	R2A
Brevundimonas vesicularis / Brevundimonas nasdae	T79	DSM 103185	C1	GSE	rack	wipe sample	clean room_02	A4	6_Torino, September 2013	Biodiversity	R2A
Cryptococcus albidus (yeast)	T63	X	C4	CR_Fl	floor next to air sample 3	wipe sample	clean room_4b	D1	6_Torino, September 2013	Biodiversity	PDA
Cryptococcus albidus (yeast)	T69	X	C4	CR_Fl	floor next to air sample 3	wipe sample	clean room_4b	D1	6_Torino, September 2013	Biodiversity	R2A
Curtobacterium sp.	T2_38	DSM 30973	C6 a)	CR_Fl	floor next to air sample 8	wipe sample	clean room_4a	A1	8_Torino, May 2014	biodiversity	PDA
Curtobacterium sp.	T2_40	DSM 30974	C3 a)	CR_Fl	floor next to air sample 4	wipe sample	clean room_4b	D2	8_Torino, May 2014	biodiversity	PDA
Curtobacterium sp.	T3_2	DSM 31031	C1b	GSE	rack	wipe sample	clean room_02	A5	11_Torino, December 2014	biodiversity	Ravan
Dermabacter sp.	T7a_anaerobe	DSM 30958	T7	CR_Fl	Floor next to A11	wipe sample	room_03	B3	6_Torino, September 2013	Biodiversity	anaerob. TSA
Gibellulopsis (Verticillium) nigrescens (fungi)	T15	X	C1	GSE	rack	wipe sample	clean room_02	A4	6_Torino, September 2013	Biodiversity	R2A pH 10
Hymenobacter gelipurpurascens	T68	X	C4	CR_Fl	floor next to air sample 3	wipe sample	clean room_4b	D1	6_Torino, September 2013	Biodiversity	R2A
Hymenobacter gelipurpurascens	T81	X	C1	GSE	rack	wipe sample	clean room_02	A4	6_Torino, September 2013	Biodiversity	R2A
Hymenobacter gelipurpurascens	T38	DSM 103180	C4	CR_Fl	floor next to air sample 3	wipe sample	clean room_4b	D1	6_Torino, September 2013	Biodiversity	Ravan
Hymenobacter gelipurpurascens	T42	X	C4	CR_Fl	floor next to air sample 3	wipe sample	clean room_4b	D1	6_Torino, September 2013	Biodiversity	Ravan
Kocuria marina	T2_13	DSM 30982	C3 a)	CR_Fl	floor next to air sample 4	wipe sample	clean room_4b	D2	8_Torino, May 2014	biodiversity	R2A
Kocuria marina	T2_43	DSM 30996	C4 a)	CR_Fl	floor next to air sample 3	wipe sample	clean room_4b	D1	8_Torino, May 2014	biodiversity	Ravan
Kocuria marina	T2_49	DSM 30998	C4 b)	CR_Fl	floor next to air sample 3	wipe sample	clean room_4b	D1	8_Torino, May 2014	biodiversity	Ravan
Kocuria palustris	T2_20	DSM 30987	C4 a)	CR_Fl	floor next to air sample 3	wipe sample	clean room_4b	D1	8_Torino, May 2014	biodiversity	R2A
Lecythophora sp. (fungi)	T52	X	C1	GSE	rack	wipe sample	clean room_02	A4	6_Torino, September 2013	Biodiversity	PDA
Luteimonas aestuarii	T9	DSM 103184	C1	GSE	rack	wipe sample	clean room_02	A4	6_Torino, September 2013	Biodiversity	R2A pH 10
Massilia sp.	T77	X	C1	GSE	rack	wipe sample	clean room_02	A4	6_Torino, September 2013	Biodiversity	R2A
Methylobacterium extorquens	T2_29	DSM 31003	C4 b)	CR_Fl	floor next to air sample 3	wipe sample	clean room_4b	D1	8_Torino, May 2014	biodiversity	R2A
Methylobacterium extorquens	T36	X	C1	GSE	rack	wipe sample	clean room_02	A4	6_Torino, September 2013	Biodiversity	Ravan
Methylobacterium sp.	T2_37	DSM 30994	C2 b)	CR_Fa	RUD towards air lock	wipe sample	clean room_02	A5	8_Torino, May 2014	biodiversity	PDA
Methylobacterium sp.	T2_39	DSM 30995	C2 a)	CR_Fa	RUD towards air lock	wipe sample	clean room_02	A5	8_Torino, May 2014	biodiversity	PDA
Methylobacterium sp.	T2_31	DSM 30993	C2 b)	CR_Fa	RUD towards air lock	wipe sample	clean room_02	A5	8_Torino, May 2014	biodiversity	R2A
Micococcus luteus	T26	X	C6	CR_Fl	floor next to air sample 8	wipe sample	clean room_4a	A1	6_Torino, September 2013	Biodiversity	Ravan
Microbacterium hatanonis	T24	DSM 103176	C6	CR_Fl	floor next to air sample 8	wipe sample	clean room_4a	A1	6_Torino, September 2013	Biodiversity	Ravan
Micrococcus luteus	T2_1	DSM 30975	C3 a)	CR_Fl	floor next to air sample 4	wipe sample	clean room_4b	D2	8_Torino, May 2014	biodiversity	R2A PH 9,5-10
Micrococcus luteus	T2_6	DSM 30978	C8 a)	CR_Fa	cabinet wall	wipe sample	room_03	B3	8_Torino, May 2014	biodiversity	R2A PH 9,5-10
Micrococcus luteus	T4_27	DSM 100552	C4a	CR_Fl	floor next to air sample 3	wipe sample	clean room_4b	D1	12_Torino, February 2015	biodiversity	R2A PH10
Micrococcus luteus	T4_28	DSM 100553	C4a	CR_Fl	floor next to air sample 3	wipe sample	clean room_4b	D1	12_Torino, February 2015	biodiversity	R2A PH10
Micrococcus luteus	T4_29	DSM 100554	C4b	CR_Fl	floor next to air sample 3	wipe sample	clean room_4b	D1	12_Torino, February 2015	biodiversity	R2A PH10
Micrococcus luteus	T4_35	DSM 100555	C5a	CR_Fa	UOP	wipe sample	clean room_4b	D1	12_Torino, February 2015	biodiversity	R2A PH10
Micrococcus luteus	T23	X	C6	CR_Fl	floor next to air sample 8	wipe sample	clean room_4a	A1	6_Torino, September 2013	Biodiversity	Ravan
Micrococcus luteus	T4_25	DSM 100550	C4b	CR_Fl	floor next to air sample 3	wipe sample	clean room_4b	D1	12_Torino, February 2015	biodiversity	Ravan
Micrococcus luteus	T4_26	DSM 100551	C4b	CR_Fl	floor next to air sample 3	wipe sample	clean room_4b	D1	12_Torino, February 2015	biodiversity	Ravan
mixed culture	T53	X	C1	GSE	rack	wipe sample	clean room_02	A4	6_Torino, September 2013	Biodiversity	nicht im report
mixed culture	T12	X	C1	GSE	rack	wipe sample	clean room_02	A4	6_Torino, September 2013	Biodiversity	R2A pH 10
Paenibacillus glucanolyticus	T2_9	DSM 31002	C7	CR_Fl	floor next to air sample 7	wipe sample	clean room_4a	A1	8_Torino, May 2014	biodiversity	R2A PH 9,5-10
Paenibacillus urinalis	T3_4	DSM 31034	C2a	CR_Fa	RUD towards air lock	wipe sample	clean room_02	A5	11_Torino, December 2014	biodiversity	R2A
Paenibacilus sp.	T2	X	C6	CR_Fl	floor next to air sample 8	wipe sample	clean room_4a	A1	6_Torino, September 2013	Biodiversity	R2A pH 10
Paracoccus yeei	T4_11	DSM 100544	C4a	CR_Fl	floor next to air sample 3	wipe sample	clean room_4b	D1	12_Torino, February 2015	biodiversity	R2A
Paracoccus yeei	T4_9	DSM 100543	C4a	CR_Fl	floor next to air sample 3	wipe sample	clean room_4b	D1	12_Torino, February 2015	biodiversity	R2A
Paracoccus yeei	T3_3	DSM 31032	C4b	CR_Fl	floor next to air sample 3	wipe sample	clean room_4b	D1	11_Torino, December 2014	biodiversity	Ravan
Paracoccus yeei	T4_19	DSM 100548	C4a	CR_Fl	floor next to air sample 3	wipe sample	clean room_4b	D1	12_Torino, February 2015	biodiversity	Ravan
Paracoccus yeei	T4_23	DSM 100549	C4b	CR_Fl	floor next to air sample 3	wipe sample	clean room_4b	D1	12_Torino, February 2015	biodiversity	Ravan
Paracoccus yeii	T2_52	DSM 31001	X	X	X	X	clean room_02	A3	8_Torino, May 2014	biodiversity
Pedobacter duraque	T70	DSM 103183	C4	CR_Fl	floor next to air sample 3	wipe sample	clean room_4b	D1	6_Torino, September 2013	Biodiversity	R2A
Pigmentiphaga litoralis	T39	DSM 103181	C4	CR_Fl	floor next to air sample 3	wipe sample	clean room_4b	D1	6_Torino, September 2013	Biodiversity	Ravan
Rathayibacter tritici	T43	DSM 103182	C4	CR_Fl	floor next to air sample 3	wipe sample	clean room_4b	D1	6_Torino, September 2013	Biodiversity	Ravan
Rathayibacter tritici	T45	X	C4	CR_Fl	floor next to air sample 3	wipe sample	clean room_4b	D1	6_Torino, September 2013	Biodiversity	Ravan
Rathayibacter tritici / Rathyibacter caricis	T66	X	C4	CR_Fl	floor next to air sample 3	wipe sample	clean room_4b	D1	6_Torino, September 2013	Biodiversity	R2A
Rhodosporidium kratochvilovae (yeast)	T58	X	C4	CR_Fl	floor next to air sample 3	wipe sample	clean room_4b	D1	6_Torino, September 2013	Biodiversity	PDA
Rhodosporidium kratochvilovae (yeast)	T60	X	C4	CR_Fl	floor next to air sample 3	wipe sample	clean room_4b	D1	6_Torino, September 2013	Biodiversity	PDA
Rhodosporidium kratochvilovae (yeast)	T61	X	C4	CR_Fl	floor next to air sample 3	wipe sample	clean room_4b	D1	6_Torino, September 2013	Biodiversity	PDA
Rhodosporidium kratochvilovae (yeast)	T64	X	C4	CR_Fl	floor next to air sample 3	wipe sample	clean room_4b	D1	6_Torino, September 2013	Biodiversity	R2A
Rhodotorula slooffiae (yeast)	T57	X	C4	CR_Fl	floor next to air sample 3	wipe sample	clean room_4b	D1	6_Torino, September 2013	Biodiversity	PDA
Roseomonas aestuarii	T21	DSM 103179	C4	CR_Fl	floor next to air sample 3	wipe sample	clean room_4b	D1	6_Torino, September 2013	Biodiversity	R2A pH 10
Roseomonas aestuarii	T37	X	C1	GSE	rack	wipe sample	clean room_02	A4	6_Torino, September 2013	Biodiversity	Ravan
Sphingomonas mucosissima	T18	X	C4	CR_Fl	floor next to air sample 3	wipe sample	clean room_4b	D1	6_Torino, September 2013	Biodiversity	R2A pH 10
Sphingomonas mucosissima	T19	DSM 103178	C4	CR_Fl	floor next to air sample 3	wipe sample	clean room_4b	D1	6_Torino, September 2013	Biodiversity	R2A pH 10
Sphingomonas sp.	T41	X	C4	CR_Fl	floor next to air sample 3	wipe sample	clean room_4b	D1	6_Torino, September 2013	Biodiversity	Ravan
Sphingomonas sp.	T44	X	C4	CR_Fl	floor next to air sample 3	wipe sample	clean room_4b	D1	6_Torino, September 2013	Biodiversity	Ravan
Staphylococcus aureus	T2_T7B 2)	DSM 30980	T7B 2)	CR_Fl	Floor next to A11	wipe sample	room_03	B3	8_Torino, May 2014	biodiversity	anaerob. TSA
Staphylococcus epidermidis	T2_T7B 3)	DSM 30981	T7B 3)	CR_Fl	Floor next to A11	wipe sample	room_03	B3	8_Torino, May 2014	biodiversity	anaerob. TSA
Staphylococcus hominis	T59	X	C4	CR_Fl	floor next to air sample 3	wipe sample	clean room_4b	D1	6_Torino, September 2013	Biodiversity	PDA
Staphylococcus hominis	T2_17	DSM 30984	C8 a)	GSE	cabinet wall	wipe sample	room_03	B3	8_Torino, May 2014	biodiversity	R2A
Staphylococcus hominis	T2_19	DSM 30986	C7	CR_Fl	floor next to air sample 7	wipe sample	clean room_4a	A1	8_Torino, May 2014	biodiversity	R2A
Staphylococcus hominis	T2_22	DSM 30988	C7	CR_Fl	floor next to air sample 7	wipe sample	clean room_4a	A1	8_Torino, May 2014	biodiversity	R2A
Staphylococcus hominis	T2_24	DSM 30990	C8 b)	GSE	cabinet wall	wipe sample	room_03	B3	8_Torino, May 2014	biodiversity	R2A
Staphylococcus hominis	T2_26	DSM 30991	C6 a)	CR_Fl	floor next to air sample 8	wipe sample	clean room_4a	A1	8_Torino, May 2014	biodiversity	R2A
Staphylococcus hominis	T65	X	C4	CR_Fl	floor next to air sample 3	wipe sample	clean room_4b	D1	6_Torino, September 2013	Biodiversity	R2A
Staphylococcus hominis	T67	X	C4	CR_Fl	floor next to air sample 3	wipe sample	clean room_4b	D1	6_Torino, September 2013	Biodiversity	R2A
Staphylococcus hominis	T10	X	C1	GSE	rack	wipe sample	clean room_02	A4	6_Torino, September 2013	Biodiversity	R2A pH 10
Staphylococcus hominis subsp. hominis	T4_18	DSM 100547	C7b	CR_Fl	floor next to air sample 7	wipe sample	clean room_4a	A1	12_Torino, February 2015	biodiversity	PDA
Staphylococcus lugdunensis	T2_T6 b	DSM 30979	T6 b	CR_Fl	Floor next to A10	wipe sample	clean room_4a	A2	8_Torino, May 2014	biodiversity	anaerob. TSA
Staphylococcus saphrophyticus	T_a1	DSM 100656	T2b	GSE	Cleaning unit	wipe sample	clean room_02	A3	12_Torino, February 2015	biodiversity	anaerobic tSA
Staphylococcus saphrophyticus	T_a2	DSM 100657	T2a	GSE	Cleaning unit	wipe sample	clean room_02	A3	12_Torino, February 2015	biodiversity	anaerobic tSA
Staphylococcus warneri	T2_18	DSM 30985	C7	CR_Fl	floor next to air sample 7	wipe sample	clean room_4a	A1	8_Torino, May 2014	biodiversity	R2A
Staphylococcus warneri	T2_27	DSM 30992	C6 a)	CR_Fl	floor next to air sample 8	wipe sample	clean room_4a	A1	8_Torino, May 2014	biodiversity	R2A
Staphylococcus warneri	T78	X	C1	GSE	rack	wipe sample	clean room_02	A4	6_Torino, September 2013	Biodiversity	R2A
Trichoderma sp. (fungi)	T50	X	C1	GSE	rack	wipe sample	clean room_02	A4	6_Torino, September 2013	Biodiversity	PDA
